# Supplementary material for: Integrative Analysis of Differential lncRNA/mRNA Expression Profiling in Helicobacter pylori Infection-Associated Gastric Carcinogenesis
Source: Front Microbiol. 2020 May 8;11:880. doi: 10.3389/fmicb.2020.00880 (PMC7225608; doi:10.3389/fmicb.2020.00880)
Supplement: TABLE S1 — The PCR primers for SDE mRNAs and lncRNAs validation. [file Table_1.XLSX]

## Sheet: Sheet1
Supplementary Table S1. PCR primers for SDE mRNAs and lncRNAs validation
Gene symbol	Species	Forward primer (5'-3')	Reverse primer (5'-3')
DDIT4	Human	TGAGGATGAACACTTGTGTGC	TGAGGATGAACACTTGTGTGC
NDRG1	Human	CTCCTGCAAGAGTTTGATGTCC	TCATGCCGATGTCATGGTAGG
CHAC1	Human	GAACCCTGGTTACCTGGGC	CGCAGCAAGTATTCAAGGTTGT
IL-32	Human	TGGCGGCTTATTATGAGGAGC	CTCGGCACCGTAATCCATCTC
RELB	Human	CAGCCTCGTGGGGAAAGAC	GCCCAGGTTGTTAAAACTGTGC
SLC7A11	Human	TCTCCAAAGGAGGTTACCTGC	AGACTCCCCTCAGTAAAGTGAC
CTH	Human	AAAGACGCCTCCTCACAAGG	AAGGCAATTCCTAGTGGGATTTC
NDRG1	Mouse	CGAGAGCTACATGACGTGGAC	TGAACATCGAACTCTTGCAGG
DDIT4	Mouse	GTGCTGCGTCTGGACTCTC	CCGGTACTTAGCGTCAGGG
CHAC1	Mouse	CTGTGGATTTTCGGGTACGG	CCCCTATGGAAGGTGTCTCC
RELB	Mouse	GTTCCAGTGACCTCTCTTCCC	CCAAAGCCGTTCTCCTTAATGTA
SLC7A11	Mouse	GGCACCGTCATCGGATCAG	CTCCACAGGCAGACCAGAAAA
CTH	Mouse	TTCCTGCCTAGTTTCCAGCAT	GGAAGTCCTGCTTAAATGTGGTG
FLJ46906	Human	AGACTTTTTCCGAAGAATCCCT	TCACTGTGCTATCTTCCAACCA
lnc51663	Human	CAATCTCCATGAGGTATGCACAG	TCTAGTGAGTGTGTTGGGACC
lnc36068	Human	CACACACCACCTGTCCAGAAAG	CTCAGAAAAATCCTGCGAAGAA
lnc49853	Human	CAAGATGCTAACTCAGGTGGGA	CTGTCGCACTCCTTGAACTGTATC
lnc49852	Human	CATCGTCAATGAAAGCCAAAGA	CCATCGGGAAGGCTTAGACTGT
GAPDH	Human	GGAGCGAGATCCCTCCAAAAT	GGCTGTTGTCATACTTCTCATGG
GAPDH	Mouse	AGGTCGGTGTGAACGGATTTG	GGGGTCGTTGATGGCAACA
