# Supplementary material for: Integrative Analysis of Differential lncRNA/mRNA Expression Profiling in Helicobacter pylori Infection-Associated Gastric Carcinogenesis
Source: Front Microbiol. 2020 May 8;11:880. doi: 10.3389/fmicb.2020.00880 (PMC7225608; doi:10.3389/fmicb.2020.00880)
Supplement: TABLE S2 — The significantly differentially expressed mRNAs list following H. pylori 7.13 and 43504 infection. [file Table_2.XLSX]

## Sheet: SDE mRNAs
Supplementary Table S2. The significantly differentially expressed mRNAs list following H. pylori 7.13 and 43504 infection
Gene ID	Gene Symbol	Type	log2 (Hp43504/control)	Qvalue (control-vs-Hp43504)	log2 (Hp7_13/control)	Qvalue (control-vs-Hp7_13)
1540	CYLD	mRNA	1.35051	0	1.3306	0
9235	IL32	mRNA	2.52931	0	2.49681	0
5645	PRSS2	mRNA	6.85824	0	6.48403	0
1066	CES1	mRNA	5.20148	0.0002	5.30913	0.00041
344148	NCKAP5	mRNA	1.17473	0	1.37061	0
83543	AIF1L	mRNA	2.26288	0	1.93757	0
51676	ASB2	mRNA	4.33393	0	3.46113	0
100913187	APOBEC3A_B	mRNA	1.15257	0	1.04408	0
287	ANK2	mRNA	1.28164	0	1.3296	0
27076	LYPD3	mRNA	3.4112	0	3.05886	0
64600	PLA2G2F	mRNA	1.47951	0	1.44609	0
79094	CHAC1	mRNA	3.34176	0	3.24639	0
5971	RELB	mRNA	3.47819	0	3.56898	0
51129	ANGPTL4	mRNA	2.85859	0	2.30913	0.00024
10318	TNIP1	mRNA	1.21082	0	1.25686	0
1030	CDKN2B	mRNA	1.2177	0	1.08173	0
1769	DNAH8	mRNA	-1.90106	0	-1.67793	0
23237	ARC	mRNA	1.3192	2e-05	1.2132	0.00056
90427	BMF	mRNA	1.91191	0	1.52623	0
9108	MTMR7	mRNA	1.07734	1e-05	1.0506	7e-05
604	BCL6	mRNA	1.02324	0	1.17434	0
23657	SLC7A11	mRNA	3.14335	0	2.73784	0
90865	IL33	mRNA	1.99581	0	1.56241	0
3579	CXCR2	mRNA	4.20148	0	3.46113	0
5327	PLAT	mRNA	1.05745	0	1.24122	0
164284	APCDD1L	mRNA	1.21301	0	1.18279	0
388960	C2orf78	mRNA	4.40793	9e-05	4.59863	0.00011
51646	YPEL5	mRNA	1.15332	0	1.09681	0
440	ASNS	mRNA	2.45056	0	1.56326	0
BGIG9606_67687	BGIG9606_67687	mRNA	1.4144	0	1.31591	0
102723996	LOC102723996	mRNA	-1.00963	0	-1.01545	0
BGIG9606_65503	BGIG9606_65503	mRNA	2.29245	0	2.56805	0
1491	CTH	mRNA	2.24028	0	2.26164	0
4327	MMP19	mRNA	1.24032	0	1.3365	0
BGIG9606_67682	BGIG9606_67682	mRNA	-4.89128	7e-05	-4.25312	0.00048
BGIG9606_64599	BGIG9606_64599	mRNA	2.78285	0	3.03229	0
BGIG9606_67895	BGIG9606_67895	mRNA	2.42796	0	1.97875	0
3678	ITGA5	mRNA	1.35019	0	1.15061	0
64220	STRA6	mRNA	1.84805	0	1.77882	0
5106	PCK2	mRNA	2.31788	0	1.8848	0
BGIG9606_67705	BGIG9606_67705	mRNA	-3.0776	0	-6.66286	0
BGIG9606_67825	BGIG9606_67825	mRNA	-2.20696	0.0002	-2.48317	0.00025
BGIG9606_58869	BGIG9606_58869	mRNA	-1.54561	0	-1.12276	0
BGIG9606_68420	BGIG9606_68420	mRNA	1.67408	0	1.19246	0
BGIG9606_58592	BGIG9606_58592	mRNA	4.85859	0	4.83964	0
BGIG9606_63396	BGIG9606_63396	mRNA	2.51808	0	2.24568	0
266977	ADGRF1	mRNA	1.34238	0	1.40127	0
357	SHROOM2	mRNA	1.41135	0	1.20563	0
100862671	TMEM265	mRNA	1.47487	0	1.01283	0
3576	CXCL8	mRNA	2.66398	0	3.14702	0
BGIG9606_67978	BGIG9606_67978	mRNA	1.13673	0.00018	1.60802	0
90527	DUOXA1	mRNA	1.6738	0	1.58877	0
BGIG9606_66859	BGIG9606_66859	mRNA	1.24152	0.00031	1.24834	0.00097
BGIG9606_63395	BGIG9606_63395	mRNA	2.56742	0	3.22854	0
BGIG9606_67798	BGIG9606_67798	mRNA	-1.12683	0	-1.71654	0
83667	SESN2	mRNA	1.27245	0	1.19615	0
6536	SLC6A9	mRNA	2.34451	0	1.73449	0
5723	PSPH	mRNA	1.37463	0	1.0941	0
10170	DHRS9	mRNA	1.97138	0	2.52346	0
BGIG9606_53125	BGIG9606_53125	mRNA	3.36375	0	3.34778	0
10397	NDRG1	mRNA	2.33761	0	2.04607	0
BGIG9606_45047	BGIG9606_45047	mRNA	1.2878	0	1.28531	0
3572	IL6ST	mRNA	1.10168	0	1.20533	0
7145	TNS1	mRNA	1.76296	0	1.25765	0
84803	GPAT3	mRNA	1.62008	0	1.27188	0
BGIG9606_54770	BGIG9606_54770	mRNA	1.47415	0	1.53745	0
158067	AK8	mRNA	1.43413	0	1.4684	0
84904	ARHGEF39	mRNA	1.03384	0	1.31689	0
BGIG9606_54245	BGIG9606_54245	mRNA	-1.0859	0	-2.03561	0
26291	FGF21	mRNA	6.85859	0	6.30913	0
23175	LPIN1	mRNA	1.57453	0	1.20124	0
BGIG9606_38129	BGIG9606_38129	mRNA	2.49477	0	-2.45874	0
7128	TNFAIP3	mRNA	1.4929	0	1.84836	0
10797	MTHFD2	mRNA	1.36371	0	1.03565	0
BGIG9606_49422	BGIG9606_49422	mRNA	1.85217	0	1.32705	1e-05
BGIG9606_54367	BGIG9606_54367	mRNA	1.81501	0	1.37552	0.00068
23046	KIF21B	mRNA	2.16663	0	1.50606	0
4776	NFATC4	mRNA	1.42977	0	1.13757	0
BGIG9606_45897	BGIG9606_45897	mRNA	1.46117	0	1.15215	0
59344	ALOXE3	mRNA	1.79449	0	1.28359	0
10317	B3GALT5	mRNA	1.64344	0	1.32287	1e-05
665	BNIP3L	mRNA	2.02029	0	1.90216	0
1831	TSC22D3	mRNA	2.98647	0	2.0652	0.00047
BGIG9606_46052	BGIG9606_46052	mRNA	2.63702	0	2.51565	0
BGIG9606_54780	BGIG9606_54780	mRNA	1.34406	0	1.77276	0
BGIG9606_36875	BGIG9606_36875	mRNA	-1.39678	0	-1.26853	0
BGIG9606_49919	BGIG9606_49919	mRNA	1.64138	0	1.31381	0
BGIG9606_54405	BGIG9606_54405	mRNA	-2.48428	0.00046	-4.8705	2e-05
BGIG9606_54564	BGIG9606_54564	mRNA	2.26377	0.00085	2.63397	0.0001
3638	INSIG1	mRNA	1.58642	0	1.12723	0
285966	TCAF2	mRNA	1.7399	0	1.97029	0
BGIG9606_53868	BGIG9606_53868	mRNA	1.122	0.00016	1.19149	0.0002
6698	SPRR1A	mRNA	2.14935	0	1.81727	0
BGIG9606_54754	BGIG9606_54754	mRNA	1.147	0	1.11616	0
BGIG9606_51662	BGIG9606_51662	mRNA	2.64672	0	2.77392	0
101929238	C3orf67-AS1	mRNA	1.69187	3e-05	1.64021	0.00032
401491	VLDLR-AS1	mRNA	-1.3767	2e-05	-1.23435	0.00046
338002	LINC00524	mRNA	1.05795	0	1.08809	0
6274	S100A3	mRNA	3.40368	0	3.15154	0
4319	MMP10	mRNA	6.87397	0	4.6417	0
112268437	LOC112268437	mRNA	-6.13819	0	-5.50003	0
105375061	LOC105375061	mRNA	2.37046	0	1.96232	0
2529	FUT7	mRNA	3.74897	2e-05	4.22666	0
1843	DUSP1	mRNA	1.06186	0	1.08713	0
54766	BTG4	mRNA	3.3084	0.00077	4.04609	1e-05
107984862	LOC107984862	mRNA	1.67033	0	1.50537	0
4586	MUC5AC	mRNA	2.31549	0	1.95365	0
115701	ALPK2	mRNA	1.62644	0	1.64637	0
100505994	LUCAT1	mRNA	1.49364	0	1.42358	0
154761	LOC154761	mRNA	1.04681	0	1.66945	0
7473	WNT3	mRNA	3.96484	0	4.18185	0
105376714	LOC105376714	mRNA	1.0822	0	1.0028	0
27031	NPHP3	mRNA	-2.67757	0	-2.48986	0
89795	NAV3	mRNA	1.02958	0	1.03303	0
105376292	LOC105376292	mRNA	1.82741	0	1.69197	0
285830	HLA-F-AS1	mRNA	2.74525	0	2.31992	0.00012
10537	UBD	mRNA	2.61787	0	4.0223	0
7098	TLR3	mRNA	1.25601	0	1.12853	0
54541	DDIT4	mRNA	3.85666	0	4.0432	0
8817	FGF18	mRNA	-1.27155	0	-1.21835	3e-05
147040	KCTD11	mRNA	1.40566	0	1.38754	0
111064646	TPM1-AS	mRNA	1.1304	0	1.02185	0.00024
833	CARS	mRNA	1.69597	0	1.33687	0
731656	LINC01348	mRNA	1.03843	0	1.06175	0
80201	HKDC1	mRNA	3.78314	0	2.60116	0
6703	SPRR2D	mRNA	3.21958	0	1.93074	0
694	BTG1	mRNA	1.56231	0	1.51295	0
4314	MMP3	mRNA	2.99911	0	2.18983	0
3885	KRT34	mRNA	3.74241	0	1.60839	0.00053
107984661	LOC107984661	mRNA	-1.12704	0	-1.74564	0
125965	COX6B2	mRNA	1.45026	0	1.14021	0.00067
118932	ANKRD22	mRNA	1.60285	0	1.75838	0
353322	ANKRD37	mRNA	1.7346	0	1.88979	0
79924	ADM2	mRNA	3.47422	0	2.99253	0
727758	ROCK1P1	mRNA	1.765	0	1.64919	0
51561	IL23A	mRNA	1.24978	0	1.63473	0
51363	CHST15	mRNA	1.07152	0	1.10099	0
11067	DEPP1	mRNA	1.39569	0	1.38177	0
80868	HCG4B	mRNA	1.17662	0	1.33299	0
100288175	LOC100288175	mRNA	2.16104	0	1.76893	0
7031	TFF1	mRNA	2.52264	0	1.61214	0
401647	GOLGA7B	mRNA	1.51885	0	1.28845	0
730755	KRTAP2-3	mRNA	1.02645	0.00011	1.56597	0
100216001	MANCR	mRNA	1.18687	0.00029	1.47026	1e-05
4084	MXD1	mRNA	1.29415	0	1.08543	0
8941	CDK5R2	mRNA	1.68478	0	1.39351	0.00076
50615	IL21R	mRNA	6.22896	0	5.04609	0
4312	MMP1	mRNA	2.378	0	1.98957	0
3561	IL2RG	mRNA	1.54589	0	1.53143	0
4601	MXI1	mRNA	1.29577	0	1.35813	0
147138	TMC8	mRNA	1.09662	0	1.03938	0
441178	LINC02487	mRNA	1.88855	0	1.45068	0
3157	HMGCS1	mRNA	1.40239	0	1.16346	0
23710	GABARAPL1	mRNA	1.24926	0	1.30879	0
29774	POM121L9P	mRNA	-1.69362	7e-05	-1.66099	0.00036
83463	MXD3	mRNA	1.72086	0	2.06391	0
100996720	LOC100996720	mRNA	1.44119	0	1.25282	7e-05
4316	MMP7	mRNA	1.31114	0	1.34501	0
140825	NEURL2	mRNA	2.68077	0	2.86077	0
255394	TCP11L2	mRNA	2.58995	0	2.06557	0
362	AQP5	mRNA	-1.32785	0	-1.26519	0
2887	GRB10	mRNA	1.67773	0	1.47272	0
6725	SRMS	mRNA	1.50104	0	1.03423	0
9075	CLDN2	mRNA	-1.38409	0	-1.07556	0
79315	OR7E91P	mRNA	1.53755	2e-05	1.54954	8e-05
255738	PCSK9	mRNA	1.36146	0	1.00205	0
138429	PIP5KL1	mRNA	2.38292	0	1.4068	0
51175	TUBE1	mRNA	1.12216	0	1.17616	0
760	CA2	mRNA	3.12722	0	3.27738	0
102724830	LOC102724830	mRNA	1.23404	0	1.09688	0.00022
83729	INHBE	mRNA	6.19007	0	5.38596	0
6818	SULT1A3	mRNA	1.8522	0	2.57241	0
3053	SERPIND1	mRNA	2.76884	0	1.77897	0.00069
4973	OLR1	mRNA	1.82078	0	1.8124	0
8614	STC2	mRNA	3.20799	0	2.95863	0
7422	VEGFA	mRNA	1.59265	0	1.51742	0
901	CCNG2	mRNA	1.46311	0	1.50541	0
120939	TMEM52B	mRNA	1.27155	0	1.38092	0
101927708	LOC101927708	mRNA	-1.03138	0	-1.02125	0
284040	CDRT4	mRNA	-5.11896	1e-05	-5.87673	6e-05
113791	PIK3IP1	mRNA	1.08154	0	1.07816	0
643911	CRNDE	mRNA	1.08581	0	1.30955	0
11082	ESM1	mRNA	1.79382	0	2.1392	0
26471	NUPR1	mRNA	8.32924	0	6.97462	0
1270	CNTF	mRNA	-2.37655	0.00017	1.80986	0
2318	FLNC	mRNA	2.73484	0	2.11224	0
148932	MOB3C	mRNA	1.54307	0.0001	1.94826	0
100631383	FAM47E-STBD1	mRNA	-2.17544	0	-6.2097	0
493869	GPX8	mRNA	1.24577	0	1.01602	0
3918	LAMC2	mRNA	1.59934	0	1.39252	0
55076	TMEM45A	mRNA	1.24828	0	1.08673	0.00021
121268	RHEBL1	mRNA	1.59704	0	1.54094	0
8689	KRT36	mRNA	1.40793	0.00032	1.50844	0.00031
3684	ITGAM	mRNA	3.27966	0	3.8219	0
9314	KLF4	mRNA	1.06407	0	1.09007	0
84847	LINC00525	mRNA	1.25372	0	1.20422	1e-05
93082	NEURL3	mRNA	1.59987	0	1.53456	0
57198	ATP8B2	mRNA	2.73229	0	2.15073	0
26025	PCDHGA12	mRNA	1.98966	0	1.66487	0.00026
112268051	LOC112268051	mRNA	-5.11896	1e-05	-3.36977	0.00049
101928767	LINC02328	mRNA	1.45701	0	1.14977	0
107984257	LOC107984257	mRNA	-1.54337	0	-1.233	6e-05
50624	CUZD1	mRNA	1.35748	0.0005	1.77464	0
284417	TMEM150B	mRNA	1.30508	0	1.1392	0
547	KIF1A	mRNA	1.54544	0	1.53152	1e-05
8553	BHLHE40	mRNA	1.82057	0	1.93818	0
100873945	HLTF-AS1	mRNA	-4.87539	8e-05	-4.23723	0.00053
154754	PRSS3P2	mRNA	1.83757	0	1.4857	6e-05
101929947	ITGA6-AS1	mRNA	1.25281	0	1.72533	0
5055	SERPINB2	mRNA	2.19748	0	2.35794	0
58476	TP53INP2	mRNA	1.81822	0	1.316	0
10893	MMP24	mRNA	1.30349	0	1.20039	0
6528	SLC5A5	mRNA	2.03171	0	1.96445	1e-05
10957	PNRC1	mRNA	1.42916	0	1.49288	0
9283	GPR37L1	mRNA	2.01454	0	2.07362	0
5644	PRSS1	mRNA	1.36737	0	1.07707	5e-05
55584	CHRNA9	mRNA	6.3084	0	5.59863	7e-05
54346	UNC93A	mRNA	1.29459	0	1.25468	0
728310	GOLGA6L7	mRNA	2.04119	0	2.41501	0
441172	FLJ46906	mRNA	3.00121	0	2.81974	0
140686	WFDC3	mRNA	1.62209	0	1.5526	0
7185	TRAF1	mRNA	3.13739	0	3.62302	0
3624	INHBA	mRNA	2.42455	0	2.66665	0
492311	IGIP	mRNA	6.18024	0	5.61429	6e-05
6349	CCL3L1	mRNA	1.90107	0.00032	1.9307	0.00082
6542	SLC7A2	mRNA	1.11169	0	1.07868	0
768	CA9	mRNA	1.23093	1e-05	1.36531	0
9034	CCRL2	mRNA	1.22971	2e-05	1.22615	0.00013
9586	CREB5	mRNA	1.07804	0	1.32442	0
330	BIRC3	mRNA	1.93516	0	2.28672	0
6307	MSMO1	mRNA	1.70506	0	1.39365	0
653691	TCAF2P1	mRNA	2.03276	0	2.18745	0
57761	TRIB3	mRNA	2.16686	0	1.6495	0
65263	PYCR3	mRNA	-1.65025	0	-1.57205	0
10333	TLR6	mRNA	1.63825	0	1.57375	0
9182	RASSF9	mRNA	1.32394	3e-05	1.54499	0
105370526	LOC105370526	mRNA	2.40521	0	2.13012	0
221416	C6orf223	mRNA	2.05488	0	1.72418	0
105374299	LOC105374299	mRNA	3.73983	3e-05	3.75273	0.00012
3604	TNFRSF9	mRNA	4.46188	0	3.87199	0
29881	NPC1L1	mRNA	1.29459	1e-05	1.50533	0
339988	LINC002481	mRNA	1.12341	0	1.10404	0
654463	FER1L6	mRNA	2.4881	0	2.08673	0
2525	FUT3	mRNA	3.65007	0	2.62044	1e-05
9945	GFPT2	mRNA	2.00339	0	1.24924	0
642778	NPIPA3	mRNA	1.19103	0	1.44156	0
5800	PTPRO	mRNA	-1.64763	0	-1.15099	0
101927067	LINC01607	mRNA	4.96047	0	4.30913	0.0007
55586	MIOX	mRNA	5.27211	0	5.60832	0
11277	TREX1	mRNA	-1.74207	0.00082	1.47523	0
157489	SDAD1P1	mRNA	2.0246	0	1.50844	0.00031
122953	JDP2	mRNA	1.77208	0	1.84706	0
105377663	LOC105377663	mRNA	1.48833	0	1.39377	0
400793	C1orf226	mRNA	1.21366	0	1.17036	0
65249	ZSWIM4	mRNA	1.6455	0	1.46277	0
3696	ITGB8	mRNA	1.20323	0	1.37907	0
2113	ETS1	mRNA	1.84008	0	1.58992	0
56603	CYP26B1	mRNA	3.68324	0	2.68669	0
100505633	LINC01133	mRNA	1.48177	0	1.54607	0
9518	GDF15	mRNA	1.12182	0	1.13666	0
107984069	LOC107984069	mRNA	1.85341	0.00017	2.15761	2e-05
105374378	LOC105374378	mRNA	1.22737	0	1.37353	0
130367	SGPP2	mRNA	2.62037	0	2.0217	0
5210	PFKFB4	mRNA	1.89556	0	1.99041	0
6509	SLC1A4	mRNA	2.64163	0	1.77412	0
57016	AKR1B10	mRNA	-1.03569	0.00036	-1.55054	0
64798	DEPTOR	mRNA	2.01598	0	1.85301	0
27128	CYTH4	mRNA	1.90449	0	1.8147	0
619351	LINC00589	mRNA	1.21536	0	1.30435	0
55281	TMEM140	mRNA	1.10932	0	1.24391	0
389384	C6orf222	mRNA	1.5054	0	1.2665	0
167681	PRSS35	mRNA	-1.32854	0	-1.45906	0
1543	CYP1A1	mRNA	2.41167	0	2.85731	0
1842	ECM2	mRNA	2.30948	0	1.75409	0
80763	SPX	mRNA	5.25593	0	4.94656	1e-05
4791	NFKB2	mRNA	1.85691	0	1.90792	0
94	ACVRL1	mRNA	2.27026	0	1.61344	6e-05
4739	NEDD9	mRNA	1.68749	0	2.05259	0
84699	CREB3L3	mRNA	1.76043	0	1.55424	1e-05
107986864	LOC107986864	mRNA	1.2314	1e-05	1.69748	0
5540	NPY4R	mRNA	1.40239	0	1.14622	0
135112	NCOA7	mRNA	1.08227	0	1.27677	0
202	CRYBG1	mRNA	1.13898	0	1.09533	0
100526760	ABHD14A-ACY1	mRNA	-1.94674	0	-1.16844	0
8605	PLA2G4C	mRNA	2.21338	0	2.33616	0
10019	SH2B3	mRNA	1.53415	0	1.66054	0
8840	WISP1	mRNA	1.97497	0.00072	2.2172	0.00023
3312	HSPA8	mRNA	-1.28588	0	-1.07172	0
64699	TMPRSS3	mRNA	1.91492	0	1.53559	2e-05
386724	AMIGO3	mRNA	-1.97444	0	-2.17319	0
23650	TRIM29	mRNA	1.51286	0	1.35442	0
105369301	LOC105369301	mRNA	2.22059	0	2.09623	0
79861	TUBAL3	mRNA	2.57904	0	3.06632	0
51378	ANGPT4	mRNA	2.35402	0	2.16613	0
8497	PPFIA4	mRNA	1.59525	0	1.59629	0
389602	LOC389602	mRNA	2.35094	0	1.80773	0
8501	SLC43A1	mRNA	1.35592	0	1.06569	0
11182	SLC2A6	mRNA	1.60735	0	1.27626	0
