# Supplementary material for: Integrative Analysis of Differential lncRNA/mRNA Expression Profiling in Helicobacter pylori Infection-Associated Gastric Carcinogenesis
Source: Front Microbiol. 2020 May 8;11:880. doi: 10.3389/fmicb.2020.00880 (PMC7225608; doi:10.3389/fmicb.2020.00880)
Supplement: TABLE S3 — The significantly differentially expressed mRNAs list between uninfected and H. pylori 7.13-infected gastric cells. [file Table_3.XLS]

Supplementary Table S3. The significantly differentially expressed mRNAs list between uninfected and H. pylori 7.13-infected gastric cells.
Gene ID	Gene Symbol	Type	Hp7_13 Expression	log2 (Hp7_13/control)	Qvalue (control-vs-Hp7_13)
1540	CYLD	mRNA	5.053	1.3306	0
9235	IL32	mRNA	32.87	2.49681	0
344558	SH3RF3	mRNA	0.06	1.09662	1.00E-05
5645	PRSS2	mRNA	0.53	6.48403	0
1066	CES1	mRNA	0.073	5.30913	4.10E-04
344148	NCKAP5	mRNA	7.147	1.37061	0
83543	AIF1L	mRNA	0.32	1.93757	0
51676	ASB2	mRNA	0.153	3.46113	0
100913187	APOBEC3A_B	mRNA	2.017	1.04408	0
287	ANK2	mRNA	3.77	1.3296	0
27076	LYPD3	mRNA	2.727	3.05886	0
3834	KIF25	mRNA	1.453	1.31977	2.00E-05
64600	PLA2G2F	mRNA	1.617	1.44609	0
79094	CHAC1	mRNA	55.577	3.24639	0
1649	DDIT3	mRNA	12.66	1.12596	0
5971	RELB	mRNA	14.113	3.56898	0
51129	ANGPTL4	mRNA	0.21	2.30913	2.40E-04
10318	TNIP1	mRNA	62.09	1.25686	0
1030	CDKN2B	mRNA	5.007	1.08173	0
493911	PHOSPHO2	mRNA	0.777	2.06244	0
1769	DNAH8	mRNA	0.05	-1.67793	0
2086	ERV3-1	mRNA	0.26	-1.45859	0
23237	ARC	mRNA	0.393	1.2132	5.60E-04
6866	TAC3	mRNA	0.127	-1.1014	0
90427	BMF	mRNA	2.01	1.52623	0
8790	FPGT	mRNA	0.153	3.51862	0
105373132	105373132	mRNA	2.1	1.06216	0
9108	MTMR7	mRNA	0.293	1.0506	7.00E-05
107987254	LOC107987254	mRNA	1.253	2.40614	0
138255	C9orf135	mRNA	0.32	-1.85748	5.00E-04
604	BCL6	mRNA	1.887	1.17434	0
23657	SLC7A11	mRNA	13.94	2.73784	0
2494	NR5A2	mRNA	3.267	1.13482	0
90865	IL33	mRNA	0.407	1.56241	0
83872	HMCN1	mRNA	0.233	-1.67045	4.20E-04
3579	CXCR2	mRNA	0.537	3.46113	0
5327	PLAT	mRNA	7.14	1.24122	0
164284	APCDD1L	mRNA	0.993	1.18279	0
388960	C2orf78	mRNA	0.07	4.59863	1.10E-04
441381	LRRC24	mRNA	0	-4.17259	7.80E-04
BGIG9606_67943	BGIG9606_67943	mRNA	0.727	7.07466	0
BGIG9606_63489	BGIG9606_63489	mRNA	0.067	7.06947	0
51646	YPEL5	mRNA	7.243	1.09681	0
BGIG9606_57053	BGIG9606_57053	mRNA	0.297	1.49421	1.00E-05
BGIG9606_56374	BGIG9606_56374	mRNA	0.273	3.41298	0
440	ASNS	mRNA	39.203	1.56326	0
3817	KLK2	mRNA	0.21	1.50177	9.00E-04
BGIG9606_68265	BGIG9606_68265	mRNA	0	-4.31892	3.20E-04
349136	WDR86	mRNA	0.163	1.10823	3.70E-04
BGIG9606_67687	BGIG9606_67687	mRNA	1.173	1.31591	0
102723996	LOC102723996	mRNA	0.557	-1.01545	0
BGIG9606_67647	BGIG9606_67647	mRNA	0.483	6.48687	0
107987464	LOC107987464	mRNA	0.073	-2.09449	0
BGIG9606_67757	BGIG9606_67757	mRNA	1.453	8.23934	0
BGIG9606_67957	BGIG9606_67957	mRNA	0.12	6.72897	0
BGIG9606_65503	BGIG9606_65503	mRNA	0.223	2.56805	0
5332	PLCB4	mRNA	7.047	1.07689	0
1491	CTH	mRNA	12.317	2.26164	0
BGIG9606_68131	BGIG9606_68131	mRNA	0	-5.81894	0
BGIG9606_60910	BGIG9606_60910	mRNA	0.003	-2.80394	5.70E-04
4327	MMP19	mRNA	0.903	1.3365	0
BGIG9606_68383	BGIG9606_68383	mRNA	0.12	5.87797	1.00E-05
BGIG9606_67682	BGIG9606_67682	mRNA	0	-4.25312	4.80E-04
BGIG9606_64599	BGIG9606_64599	mRNA	0.313	3.03229	0
BGIG9606_68770	BGIG9606_68770	mRNA	0	-4.76769	1.00E-05
BGIG9606_67895	BGIG9606_67895	mRNA	1.053	1.97875	0
BGIG9606_67916	BGIG9606_67916	mRNA	0	-4.68811	2.00E-05
3678	ITGA5	mRNA	25.343	1.15061	0
BGIG9606_67885	BGIG9606_67885	mRNA	10.153	2.10125	0
BGIG9606_68008	BGIG9606_68008	mRNA	0.037	-1.71018	6.00E-05
64220	STRA6	mRNA	0.203	1.77882	0
BGIG9606_67640	BGIG9606_67640	mRNA	0.913	-1.14289	0
9058	SLC13A2	mRNA	0	-4.23792	5.30E-04
5106	PCK2	mRNA	24.56	1.8848	0
BGIG9606_67705	BGIG9606_67705	mRNA	0	-6.66286	0
BGIG9606_67825	BGIG9606_67825	mRNA	0.153	-2.48317	2.50E-04
400892	BCRP2	mRNA	0.117	-1.73545	1.00E-05
BGIG9606_58869	BGIG9606_58869	mRNA	0.207	-1.12276	0
BGIG9606_67933	BGIG9606_67933	mRNA	4.34	-1.49738	0
BGIG9606_68420	BGIG9606_68420	mRNA	1.267	1.19246	0
BGIG9606_68024	BGIG9606_68024	mRNA	0.667	-1.32335	0
80758	PRR7	mRNA	1.91	1.02917	0
BGIG9606_58592	BGIG9606_58592	mRNA	0.183	4.83964	0
BGIG9606_68772	BGIG9606_68772	mRNA	0.24	3.61394	7.60E-04
BGIG9606_68088	BGIG9606_68088	mRNA	0.37	6.65962	0
BGIG9606_63396	BGIG9606_63396	mRNA	0.17	2.24568	0
266977	ADGRF1	mRNA	1.46	1.40127	0
357	SHROOM2	mRNA	0.297	1.20563	0
55818	KDM3A	mRNA	13.857	1.13228	0
100862671	TMEM265	mRNA	4.553	1.01283	0
3576	CXCL8	mRNA	2.847	3.14702	0
241	ALOX5AP	mRNA	0.313	2.35045	8.00E-04
BGIG9606_65732	BGIG9606_65732	mRNA	1.95	2.5897	0
BGIG9606_68459	BGIG9606_68459	mRNA	0.283	-1.54804	0
BGIG9606_68079	BGIG9606_68079	mRNA	0.403	6.6227	0
BGIG9606_68163	BGIG9606_68163	mRNA	0.18	2.41215	3.90E-04
BGIG9606_67978	BGIG9606_67978	mRNA	2.443	1.60802	0
90527	DUOXA1	mRNA	0.367	1.58877	0
BGIG9606_66859	BGIG9606_66859	mRNA	0.097	1.24834	9.70E-04
BGIG9606_67982	BGIG9606_67982	mRNA	0.037	-3.3632	0
BGIG9606_63395	BGIG9606_63395	mRNA	0.593	3.22854	0
BGIG9606_60518	BGIG9606_60518	mRNA	0.08	4.26684	8.90E-04
407977	TNFSF12-TNFSF13	mRNA	0.663	-1.00297	6.30E-04
BGIG9606_67798	BGIG9606_67798	mRNA	1.863	-1.71654	0
BGIG9606_68503	BGIG9606_68503	mRNA	0.293	-1.34224	0
2949	GSTM5	mRNA	0.653	1.63029	8.90E-04
BGIG9606_68020	BGIG9606_68020	mRNA	0.173	-1.72124	0
BGIG9606_56120	BGIG9606_56120	mRNA	0.253	1.23369	1.00E-05
BGIG9606_68776	BGIG9606_68776	mRNA	0.043	5.61558	6.00E-05
BGIG9606_67983	BGIG9606_67983	mRNA	0.31	-1.03715	5.00E-05
BGIG9606_68856	BGIG9606_68856	mRNA	0	-4.1462	9.10E-04
BGIG9606_67650	BGIG9606_67650	mRNA	0.233	-1.58682	1.50E-04
BGIG9606_67994	BGIG9606_67994	mRNA	0.147	-1.01076	6.60E-04
BGIG9606_54794	BGIG9606_54794	mRNA	0.15	2.71	1.20E-04
BGIG9606_54159	BGIG9606_54159	mRNA	3.947	-1.0804	0
83667	SESN2	mRNA	19.03	1.19615	0
6536	SLC6A9	mRNA	15.703	1.73449	0
BGIG9606_44073	BGIG9606_44073	mRNA	0.457	1.04282	0
5723	PSPH	mRNA	16.66	1.0941	0
10170	DHRS9	mRNA	0.457	2.52346	0
BGIG9606_53125	BGIG9606_53125	mRNA	0.957	3.34778	0
10397	NDRG1	mRNA	35.927	2.04607	0
101928601	MEI4	mRNA	1.317	1.8969	4.30E-04
BGIG9606_45047	BGIG9606_45047	mRNA	1.71	1.28531	0
BGIG9606_49884	BGIG9606_49884	mRNA	1.58	3.04388	3.00E-04
3572	IL6ST	mRNA	37.613	1.20533	0
BGIG9606_40917	BGIG9606_40917	mRNA	0.003	-2.21326	8.50E-04
441054	C4orf47	mRNA	1.597	1.06069	0
7145	TNS1	mRNA	3.197	1.25765	0
84803	GPAT3	mRNA	3.85	1.27188	0
BGIG9606_55042	BGIG9606_55042	mRNA	0.073	-2.47039	0
BGIG9606_54770	BGIG9606_54770	mRNA	11.083	1.53745	0
158067	AK8	mRNA	1.143	1.4684	0
84904	ARHGEF39	mRNA	6848.86	1.31689	0
84940	CORO6	mRNA	2.147	-1.19231	0
51704	GPRC5B	mRNA	8.907	1.05174	0
BGIG9606_54245	BGIG9606_54245	mRNA	0.16	-2.03561	0
26291	FGF21	mRNA	0.297	6.30913	0
23175	LPIN1	mRNA	14.163	1.20124	0
BGIG9606_41326	BGIG9606_41326	mRNA	0.757	1.35042	5.40E-04
BGIG9606_38129	BGIG9606_38129	mRNA	0.003	-2.45874	0
7128	TNFAIP3	mRNA	18.46	1.84836	0
BGIG9606_54385	BGIG9606_54385	mRNA	4.713	1.62313	0
10797	MTHFD2	mRNA	79.9	1.03565	0
BGIG9606_49422	BGIG9606_49422	mRNA	0.173	1.32705	1.00E-05
BGIG9606_54367	BGIG9606_54367	mRNA	0.253	1.37552	6.80E-04
23046	KIF21B	mRNA	6.5	1.50606	0
BGIG9606_53945	BGIG9606_53945	mRNA	0.073	-4.31432	3.30E-04
4776	NFATC4	mRNA	0.507	1.13757	0
BGIG9606_45897	BGIG9606_45897	mRNA	0.153	1.15215	0
BGIG9606_51359	BGIG9606_51359	mRNA	0.127	-1.17464	0
59344	ALOXE3	mRNA	0.86	1.28359	0
10317	B3GALT5	mRNA	0.07	1.32287	1.00E-05
665	BNIP3L	mRNA	30.643	1.90216	0
1831	TSC22D3	mRNA	0.223	2.0652	4.70E-04
BGIG9606_41647	BGIG9606_41647	mRNA	0.723	1.0854	3.40E-04
BGIG9606_46052	BGIG9606_46052	mRNA	0.537	2.51565	0
26168	SENP3	mRNA	2.293	-1.01603	0
BGIG9606_54227	BGIG9606_54227	mRNA	0.58	-2.24814	0
BGIG9606_54263	BGIG9606_54263	mRNA	0.96	1.23789	3.00E-05
BGIG9606_39145	BGIG9606_39145	mRNA	0.853	2.02038	0.001
BGIG9606_54780	BGIG9606_54780	mRNA	6.833	1.77276	0
BGIG9606_55062	BGIG9606_55062	mRNA	0.493	-1.45994	0
BGIG9606_36931	BGIG9606_36931	mRNA	1.257	1.38114	0
BGIG9606_43902	BGIG9606_43902	mRNA	0.52	1.22796	7.80E-04
BGIG9606_36875	BGIG9606_36875	mRNA	2.86	-1.26853	0
BGIG9606_49919	BGIG9606_49919	mRNA	1.65	1.31381	0
BGIG9606_54405	BGIG9606_54405	mRNA	0.013	-4.8705	2.00E-05
BGIG9606_55319	BGIG9606_55319	mRNA	0.527	2.02099	7.00E-05
BGIG9606_54564	BGIG9606_54564	mRNA	0.55	2.63397	1.00E-04
3638	INSIG1	mRNA	31.25	1.12723	0
285966	TCAF2	mRNA	2.973	1.97029	0
BGIG9606_53868	BGIG9606_53868	mRNA	2.277	1.19149	2.00E-04
6698	SPRR1A	mRNA	1.6	1.81727	0
101928422	LOC101928422	mRNA	0.137	2.19084	1.00E-05
BGIG9606_55465	BGIG9606_55465	mRNA	0.193	-1.89826	0
BGIG9606_54748	BGIG9606_54748	mRNA	0.007	-5.46752	0
BGIG9606_53965	BGIG9606_53965	mRNA	0	-5.98347	0
BGIG9606_54754	BGIG9606_54754	mRNA	5.157	1.11616	0
BGIG9606_51662	BGIG9606_51662	mRNA	2.343	2.77392	0
5342	PLGLB2	mRNA	0	-4.22747	5.60E-04
254778	VXN	mRNA	0.19	1.9244	5.00E-04
728066	FAM133DP	mRNA	1.893	1.52653	0
6274	S100A3	mRNA	6.123	3.15154	0
4319	MMP10	mRNA	1.21	4.6417	0
100142659	CTAGE8	mRNA	0.043	-1.8608	9.80E-04
112268437	LOC112268437	mRNA	0	-5.50003	0
2529	FUT7	mRNA	0.133	4.22666	0
1843	DUSP1	mRNA	5.707	1.08713	0
54766	BTG4	mRNA	0.29	4.04609	1.00E-05
107984862	LOC107984862	mRNA	10.183	1.50537	0
3090	HIC1	mRNA	0.183	1.2327	5.10E-04
4586	MUC5AC	mRNA	0.107	1.95365	0
342908	ZNF404	mRNA	0.367	5.25581	0
115701	ALPK2	mRNA	0.27	1.64637	0
347404	LANCL3	mRNA	0.507	1.21475	0
378925	RNF148	mRNA	0.843	-1.02162	0
154761	LOC154761	mRNA	1.343	1.66945	0
107984814	LOC107984814	mRNA	2.753	1.11925	0
7473	WNT3	mRNA	0.207	4.18185	0
100996747	LOC100996747	mRNA	0	-4.13804	9.50E-04
105376714	LOC105376714	mRNA	3.703	1.0028	0
27031	NPHP3	mRNA	0.043	-2.48986	0
89795	NAV3	mRNA	0.95	1.03303	0
10537	UBD	mRNA	2.047	4.0223	0
7098	TLR3	mRNA	1.85	1.12853	0
144203	OVOS2	mRNA	0.167	2.28307	1.70E-04
388403	YPEL2	mRNA	1.073	1.09022	0
54541	DDIT4	mRNA	98.23	4.0432	0
8817	FGF18	mRNA	0.263	-1.21835	3.00E-05
50632	CALY	mRNA	0.1	-1.0171	5.30E-04
100528030	POC1B-GALNT4	mRNA	0.097	-2.30713	0
147040	KCTD11	mRNA	11.897	1.38754	0
3304	HSPA1B	mRNA	19.857	-1.29874	0
833	CARS	mRNA	24.873	1.33687	0
80201	HKDC1	mRNA	0.36	2.60116	0
6703	SPRR2D	mRNA	2.073	1.93074	0
694	BTG1	mRNA	3.8	1.51295	0
664709	HNRNPA1P10	mRNA	0.49	-1.08075	0
4314	MMP3	mRNA	0.267	2.18983	0
255725	OR52B2	mRNA	1.74	1.13232	8.00E-05
3885	KRT34	mRNA	0.353	1.60839	5.30E-04
5366	PMAIP1	mRNA	5.6	1.18222	0
125965	COX6B2	mRNA	0.887	1.14021	6.70E-04
118932	ANKRD22	mRNA	0.263	1.75838	0
353322	ANKRD37	mRNA	5.707	1.88979	0
388428	PVALEF	mRNA	0.05	-1.4312	9.90E-04
79924	ADM2	mRNA	3.81	2.99253	0
727758	ROCK1P1	mRNA	1.34	1.64919	0
51561	IL23A	mRNA	3.203	1.63473	0
51363	CHST15	mRNA	0.533	1.10099	0
11067	DEPP1	mRNA	0.843	1.38177	0
56107	PCDHGA9	mRNA	0.05	-1.95368	7.00E-04
7031	TFF1	mRNA	7.477	1.61214	0
401647	GOLGA7B	mRNA	0.29	1.28845	0
730755	KRTAP2-3	mRNA	2.367	1.56597	0
4084	MXD1	mRNA	12.94	1.08543	0
4143	MAT1A	mRNA	0.007	-3.56124	2.20E-04
8941	CDK5R2	mRNA	0.257	1.39351	7.60E-04
50615	IL21R	mRNA	0.157	5.04609	0
4312	MMP1	mRNA	31.85	1.98957	0
79668	PARP8	mRNA	3.713	1.01497	0
105377650	LOC105377650	mRNA	1.203	1.08781	0
653641	GOLGA6C	mRNA	0.197	1.55806	9.00E-05
3561	IL2RG	mRNA	3.947	1.53143	0
687	KLF9	mRNA	1.353	1.1006	0
4601	MXI1	mRNA	5.283	1.35813	0
147138	TMC8	mRNA	0.99	1.03938	0
284723	SLC25A34	mRNA	0.3	2.47425	0
80864	EGFL8	mRNA	0.553	2.16481	1.00E-05
1316	KLF6	mRNA	55.57	1.02856	0
3157	HMGCS1	mRNA	159.19	1.16346	0
23710	GABARAPL1	mRNA	24.083	1.30879	0
100289561	LOC100289561	mRNA	0.357	5.01185	0
29774	POM121L9P	mRNA	0.55	-1.66099	3.60E-04
83463	MXD3	mRNA	0.673	2.06391	0
100996720	LOC100996720	mRNA	0.47	1.25282	7.00E-05
4316	MMP7	mRNA	3.167	1.34501	0
140825	NEURL2	mRNA	0.407	2.86077	0
255394	TCP11L2	mRNA	4.153	2.06557	0
362	AQP5	mRNA	0.497	-1.26519	0
2887	GRB10	mRNA	15.69	1.47272	0
6725	SRMS	mRNA	0.66	1.03423	0
9075	CLDN2	mRNA	4.2	-1.07556	0
8747	ADAM21	mRNA	0.083	-1.56614	4.00E-05
79315	OR7E91P	mRNA	0.77	1.54954	8.00E-05
9966	TNFSF15	mRNA	6.627	1.05511	0
255738	PCSK9	mRNA	11.48	1.00205	0
138429	PIP5KL1	mRNA	0.64	1.4068	0
51175	TUBE1	mRNA	4.33	1.17616	0
107985803	LOC107985803	mRNA	0.05	-2.09039	2.70E-04
259290	TAS2R31	mRNA	0.39	-2.15343	0
760	CA2	mRNA	0.863	3.27738	0
83729	INHBE	mRNA	1.827	5.38596	0
151230	KLHL23	mRNA	0.367	1.12859	4.00E-05
57622	LRFN1	mRNA	0.93	-1.05906	0
6818	SULT1A3	mRNA	0.663	2.57241	0
3053	SERPIND1	mRNA	0.213	1.77897	6.90E-04
4973	OLR1	mRNA	39.11	1.8124	0
1958	EGR1	mRNA	15.87	1.60352	0
8614	STC2	mRNA	0.493	2.95863	0
5163	PDK1	mRNA	9.96	1.21439	0
7422	VEGFA	mRNA	36.137	1.51742	0
901	CCNG2	mRNA	10.06	1.50541	0
5266	PI3	mRNA	5.953	1.12893	0
200350	FOXD4L1	mRNA	0.087	-1.82402	1.60E-04
120939	TMEM52B	mRNA	4.64	1.38092	0
1604	CD55	mRNA	138.473	1.0975	0
284040	CDRT4	mRNA	0.003	-5.87673	6.00E-05
113791	PIK3IP1	mRNA	1.137	1.07816	0
643911	CRNDE	mRNA	3.01	1.30955	0
3931	LCAT	mRNA	0.553	2.33821	0
100130449	LOC100130449	mRNA	0.11	-1.51115	5.40E-04
11082	ESM1	mRNA	0.4	2.1392	0
3215	HOXB5	mRNA	0.537	-1.34174	0
4625	MYH7	mRNA	0.193	2.4363	4.00E-05
26471	NUPR1	mRNA	0.763	6.97462	0
1270	CNTF	mRNA	0.78	1.80986	0
2318	FLNC	mRNA	0.12	2.11224	0
83659	TEKT1	mRNA	0.807	2.87707	8.00E-05
148932	MOB3C	mRNA	0.283	1.94826	0
4837	NNMT	mRNA	0.51	1.36947	1.20E-04
9278	ZBTB22	mRNA	0.537	1.38922	0
100631383	FAM47E-STBD1	mRNA	0	-6.2097	0
493869	GPX8	mRNA	7.41	1.01602	0
3918	LAMC2	mRNA	41.883	1.39252	0
55076	TMEM45A	mRNA	0.677	1.08673	2.10E-04
121268	RHEBL1	mRNA	2.797	1.54094	0
8689	KRT36	mRNA	0.353	1.50844	3.10E-04
3684	ITGAM	mRNA	0.807	3.8219	0
3627	CXCL10	mRNA	1.027	1.32476	0
9314	KLF4	mRNA	22.57	1.09007	0
8676	STX11	mRNA	0.357	1.16139	0
5801	PTPRR	mRNA	0.207	1.37836	3.60E-04
2905	GRIN2C	mRNA	0.5	-1.03933	0
93082	NEURL3	mRNA	2.703	1.53456	0
23764	MAFF	mRNA	5.633	1.35268	0
57198	ATP8B2	mRNA	0.653	2.15073	0
230	ALDOC	mRNA	18.903	1.02754	0
100996763	NOTCH2NLB	mRNA	0.297	1.3025	0
26025	PCDHGA12	mRNA	0.127	1.66487	2.60E-04
54407	SLC38A2	mRNA	62.34	1.01161	0
1959	EGR2	mRNA	0.233	1.77663	1.00E-04
50624	CUZD1	mRNA	0.447	1.77464	0
284417	TMEM150B	mRNA	1.25	1.1392	0
547	KIF1A	mRNA	0.097	1.53152	1.00E-05
494513	PJVK	mRNA	0.033	-3.66881	0
8553	BHLHE40	mRNA	49.833	1.93818	0
154754	PRSS3P2	mRNA	0.533	1.4857	6.00E-05
100526739	CENPS-CORT	mRNA	0.76	1.78131	2.00E-05
5055	SERPINB2	mRNA	2.183	2.35794	0
58476	TP53INP2	mRNA	9.04	1.316	0
11009	IL24	mRNA	0.203	3.1392	4.00E-05
10893	MMP24	mRNA	11.033	1.20039	0
6528	SLC5A5	mRNA	0.173	1.96445	1.00E-05
101928841	LOC101928841	mRNA	0.443	1.08591	0
10957	PNRC1	mRNA	7.007	1.49288	0
401335	C7orf65	mRNA	0.073	3.45249	9.40E-04
9283	GPR37L1	mRNA	1.53	2.07362	0
5644	PRSS1	mRNA	1.177	1.07707	5.00E-05
154197	PNLDC1	mRNA	0.067	-1.25878	3.80E-04
643365	LINC00452	mRNA	0.443	1.16842	0
54206	ERRFI1	mRNA	138.407	1.13773	0
55584	CHRNA9	mRNA	0.1	5.59863	7.00E-05
54346	UNC93A	mRNA	0.497	1.25468	0
728310	GOLGA6L7	mRNA	0.807	2.41501	0
140686	WFDC3	mRNA	1.24	1.5526	0
7185	TRAF1	mRNA	0.477	3.62302	0
3624	INHBA	mRNA	0.41	2.66665	0
492311	IGIP	mRNA	0.107	5.61429	6.00E-05
6349	CCL3L1	mRNA	0.373	1.9307	8.20E-04
6542	SLC7A2	mRNA	3.383	1.07868	0
768	CA9	mRNA	0.7	1.36531	0
9034	CCRL2	mRNA	0.537	1.22615	1.30E-04
112476	PRRT2	mRNA	1.343	1.02107	1.00E-05
54996	2-Mar	mRNA	0.74	-1.04415	0
9586	CREB5	mRNA	20.797	1.32442	0
330	BIRC3	mRNA	13.007	2.28672	0
56101	PCDHGB5	mRNA	0.073	6.08673	1.00E-05
6307	MSMO1	mRNA	49.63	1.39365	0
94027	CGB7	mRNA	0.583	-1.07904	3.00E-05
653691	TCAF2P1	mRNA	0.633	2.18745	0
57761	TRIB3	mRNA	17.337	1.6495	0
65263	PYCR3	mRNA	0.15	-1.57205	0
10333	TLR6	mRNA	0.23	1.57375	0
9182	RASSF9	mRNA	0.23	1.54499	0
643707	GOLGA6L4	mRNA	0.327	1.09859	3.60E-04
221416	C6orf223	mRNA	2.28	1.72418	0
105374299	LOC105374299	mRNA	0.04	3.75273	1.20E-04
3604	TNFRSF9	mRNA	1.777	3.87199	0
29881	NPC1L1	mRNA	0.233	1.50533	0
654463	FER1L6	mRNA	0.197	2.08673	0
2525	FUT3	mRNA	0.33	2.62044	1.00E-05
9945	GFPT2	mRNA	0.907	1.24924	0
642778	NPIPA3	mRNA	1.293	1.44156	0
3303	HSPA1A	mRNA	0.237	-1.39724	0
5800	PTPRO	mRNA	0.673	-1.15099	0
83896	KRTAP3-1	mRNA	3.91	1.12394	0
55586	MIOX	mRNA	0.353	5.60832	0
147744	TMEM190	mRNA	1.33	-1.44576	0
11277	TREX1	mRNA	1.043	1.47523	0
157489	SDAD1P1	mRNA	0.193	1.50844	3.10E-04
122953	JDP2	mRNA	2.163	1.84706	0
718	C3	mRNA	0.8	1.49053	0
400793	C1orf226	mRNA	0.76	1.17036	0
65249	ZSWIM4	mRNA	3.93	1.46277	0
3696	ITGB8	mRNA	3.443	1.37907	0
4773	NFATC2	mRNA	4.957	1.03215	0
2203	FBP1	mRNA	0.32	1.13645	3.60E-04
4700	NDUFA6	mRNA	4.587	-1.03486	0
2113	ETS1	mRNA	6.473	1.58992	0
56603	CYP26B1	mRNA	0.153	2.68669	0
9518	GDF15	mRNA	72.733	1.13666	0
27136	MORC1	mRNA	0.017	-3.10873	2.00E-05
105374378	LOC105374378	mRNA	6.693	1.37353	0
9214	FCMR	mRNA	0.477	1.58399	0
130367	SGPP2	mRNA	1.353	2.0217	0
5210	PFKFB4	mRNA	18.4	1.99041	0
6509	SLC1A4	mRNA	5.373	1.77412	0
57016	AKR1B10	mRNA	0.21	-1.55054	0
64798	DEPTOR	mRNA	1.51	1.85301	0
27128	CYTH4	mRNA	0.627	1.8147	0
55281	TMEM140	mRNA	1.133	1.24391	0
467	ATF3	mRNA	11.127	1.41095	0
389384	C6orf222	mRNA	0.62	1.2665	0
167681	PRSS35	mRNA	0.447	-1.45906	0
114571	SLC22A9	mRNA	1.493	1.1487	0
1543	CYP1A1	mRNA	11.483	2.85731	0
1842	ECM2	mRNA	0.613	1.75409	0
80763	SPX	mRNA	0.113	4.94656	1.00E-05
4791	NFKB2	mRNA	31.6	1.90792	0
94	ACVRL1	mRNA	0.167	1.61344	6.00E-05
4739	NEDD9	mRNA	80.693	2.05259	0
199	AIF1	mRNA	0.827	-1.05128	7.60E-04
388372	CCL4L1	mRNA	0.29	2.7721	4.00E-04
11221	DUSP10	mRNA	7.793	1.05318	0
113763	ZBED6CL	mRNA	0.167	-2.04255	0
84699	CREB3L3	mRNA	0.323	1.55424	1.00E-05
29125	C11orf21	mRNA	0.03	-1.22332	7.00E-04
5540	NPY4R	mRNA	0.62	1.14622	0
135112	NCOA7	mRNA	15.903	1.27677	0
8510	MMP23B	mRNA	0.107	-1.44426	5.60E-04
202	CRYBG1	mRNA	0.467	1.09533	0
100526760	ABHD14A-ACY1	mRNA	0.4	-1.16844	0
8605	PLA2G4C	mRNA	5.89	2.33616	0
10019	SH2B3	mRNA	12.767	1.66054	0
1839	HBEGF	mRNA	4.777	1.25184	0
9076	CLDN1	mRNA	8.987	1.00775	0
100532731	COMMD3-BMI1	mRNA	4.613	1.25593	0
8840	WISP1	mRNA	0.1	2.2172	2.30E-04
3312	HSPA8	mRNA	534.3	-1.07172	0
64699	TMPRSS3	mRNA	0.217	1.53559	2.00E-05
386724	AMIGO3	mRNA	0.083	-2.17319	0
101929601	LOC101929601	mRNA	0.223	6.22666	0
23650	TRIM29	mRNA	16.677	1.35442	0
105370705	LOC105370705	mRNA	0.083	7.11144	0
79861	TUBAL3	mRNA	0.07	3.06632	0
51378	ANGPT4	mRNA	0.33	2.16613	0
8497	PPFIA4	mRNA	5.387	1.59629	0
389602	LOC389602	mRNA	0.233	1.80773	0
51141	INSIG2	mRNA	13.797	1.02327	0
8501	SLC43A1	mRNA	0.97	1.06569	0
11182	SLC2A6	mRNA	1.09	1.27626	0
