# Supplementary material for: Integrative Analysis of Differential lncRNA/mRNA Expression Profiling in Helicobacter pylori Infection-Associated Gastric Carcinogenesis
Source: Front Microbiol. 2020 May 8;11:880. doi: 10.3389/fmicb.2020.00880 (PMC7225608; doi:10.3389/fmicb.2020.00880)
Supplement: TABLE S4 — The significantly differentially expressed mRNAs list between uninfected and H. pylori 43504-infected gastric cells. [file Table_4.XLS]

Supplementary Table S4. The significantly differentially expressed mRNAs list between uninfected and H. pylori 43504-infected gastric cells
Gene ID	Gene Symbol	Type	control Expression	Hp43504 Expression	log2 (Hp43504/control)	Qvalue (control-vs-Hp43504)
79745	CLIP4	mRNA	0.113	0.343	1.17476	0
1540	CYLD	mRNA	1.887	5.44	1.35051	0
9235	IL32	mRNA	5.707	34.25	2.52931	0
5645	PRSS2	mRNA	0	0.73	6.85824	0
1066	CES1	mRNA	0	0.087	5.20148	2.00E-04
344148	NCKAP5	mRNA	4.413	6.693	1.17473	0
83543	AIF1L	mRNA	0.077	0.343	2.26288	0
51676	ASB2	mRNA	0.013	0.3	4.33393	0
100913187	APOBEC3A_B	mRNA	0.973	2.197	1.15257	0
468	ATF4	mRNA	95.33	209.343	1.02745	0
287	ANK2	mRNA	2.763	3.933	1.28164	0
27076	LYPD3	mRNA	0.39	3.607	3.4112	0
9886	RHOBTB1	mRNA	2.74	1.2	-1.29128	0
64600	PLA2G2F	mRNA	0.81	1.57	1.47951	0
57172	CAMK1G	mRNA	0	0.117	5.67097	1.00E-05
402569	KPNA7	mRNA	0.623	1.48	1.14018	0
132864	CPEB2	mRNA	0.763	1.757	1.10438	0
79094	CHAC1	mRNA	5.287	59.677	3.34176	0
5971	RELB	mRNA	1.15	13.39	3.47819	0
51129	ANGPTL4	mRNA	0.063	0.32	2.85859	0
10318	TNIP1	mRNA	25.243	65.023	1.21082	0
1030	CDKN2B	mRNA	2.347	5.583	1.2177	0
4846	NOS3	mRNA	0.183	0.38	1.01349	3.00E-05
55301	OLAH	mRNA	0.123	0.407	1.60058	0
54436	SH3TC1	mRNA	1.413	2.603	1.0056	0
5023	P2RX1	mRNA	0.163	0.363	1.14697	4.00E-04
11173	ADAMTS7	mRNA	0.163	0.2	1.71484	7.50E-04
5630	PRPH	mRNA	0.013	0.14	3.086	1.80E-04
1769	DNAH8	mRNA	0.147	0.04	-1.90106	0
84706	GPT2	mRNA	10.503	24.71	1.2331	0
30819	KCNIP2	mRNA	0.16	0.363	1.523	0
23237	ARC	mRNA	0.11	0.28	1.3192	2.00E-05
90427	BMF	mRNA	0.75	2.877	1.91191	0
121273	C12orf54	mRNA	0.647	1.693	1.60623	0
9108	MTMR7	mRNA	0.117	0.29	1.07734	1.00E-05
25932	CLIC4	mRNA	15.427	35.767	1.17832	0
604	BCL6	mRNA	0.747	1.637	1.02324	0
23657	SLC7A11	mRNA	2.08	20.253	3.14335	0
90865	IL33	mRNA	0.17	0.753	1.99581	0
3579	CXCR2	mRNA	0.033	0.46	4.20148	0
5327	PLAT	mRNA	2.577	6.327	1.05745	0
84632	AFAP1L2	mRNA	0.097	0.167	1.22802	9.40E-04
1293	COL6A3	mRNA	0.037	0.14	1.58724	0
164284	APCDD1L	mRNA	0.53	1.14	1.21301	0
388960	C2orf78	mRNA	0.003	0.073	4.40793	9.00E-05
84125	LRRIQ1	mRNA	0.253	0.51	1.25405	8.70E-04
51646	YPEL5	mRNA	3.403	8.293	1.15332	0
440	ASNS	mRNA	13.85	74.007	2.45056	0
BGIG9606_68323	BGIG9606_68323	mRNA	1.75	4.443	1.35283	0
5329	PLAUR	mRNA	11.23	28.12	1.15307	0
105370092	LOC105370092	mRNA	0.73	1.737	1.15209	0
BGIG9606_68000	BGIG9606_68000	mRNA	0.02	0.08	2.19724	2.20E-04
BGIG9606_67687	BGIG9606_67687	mRNA	0.65	1.637	1.4144	0
102723996	LOC102723996	mRNA	1.15	0.59	-1.00963	0
10156	RASA4	mRNA	0.07	0.173	1.45487	0
BGIG9606_65503	BGIG9606_65503	mRNA	0.043	0.193	2.29245	0
BGIG9606_62999	BGIG9606_62999	mRNA	1.003	0.22	-2.22199	0
9605	VPS9D1	mRNA	0.693	2.27	1.48664	0
1491	CTH	mRNA	2.273	13.963	2.24028	0
9143	SYNGR3	mRNA	0.953	2.197	1.18963	0
4327	MMP19	mRNA	0.317	0.85	1.24032	0
BGIG9606_67999	BGIG9606_67999	mRNA	0	0.37	5.53049	2.00E-05
BGIG9606_67682	BGIG9606_67682	mRNA	0.06	0	-4.89128	7.00E-05
8038	ADAM12	mRNA	0.1	0.217	1.00863	3.00E-05
BGIG9606_64599	BGIG9606_64599	mRNA	0.04	0.27	2.78285	0
BGIG9606_67768	BGIG9606_67768	mRNA	0.657	0.16	-1.95464	2.00E-04
BGIG9606_67795	BGIG9606_67795	mRNA	1.213	2.353	1.10565	0
BGIG9606_67895	BGIG9606_67895	mRNA	0.293	1.5	2.42796	0
3678	ITGA5	mRNA	12.077	31.247	1.35019	0
64220	STRA6	mRNA	0.053	0.283	1.84805	0
BGIG9606_61219	BGIG9606_61219	mRNA	0.557	0.233	-1.27033	2.00E-05
5106	PCK2	mRNA	7.127	35.17	2.31788	0
BGIG9606_67705	BGIG9606_67705	mRNA	0.493	0.053	-3.0776	0
BGIG9606_67825	BGIG9606_67825	mRNA	0.767	0.163	-2.20696	2.00E-04
BGIG9606_58869	BGIG9606_58869	mRNA	0.44	0.147	-1.54561	0
BGIG9606_64647	BGIG9606_64647	mRNA	1.167	0.397	-1.51218	4.00E-05
BGIG9606_66857	BGIG9606_66857	mRNA	0.227	0.013	-4.31999	1.00E-04
BGIG9606_68420	BGIG9606_68420	mRNA	0.63	1.933	1.67408	0
BGIG9606_58592	BGIG9606_58592	mRNA	0.007	0.22	4.85859	0
BGIG9606_62671	BGIG9606_62671	mRNA	0.023	0.063	1.62197	0
7148	TNXB	mRNA	0.087	0.297	1.0071	0
BGIG9606_63396	BGIG9606_63396	mRNA	0.043	0.247	2.51808	0
266977	ADGRF1	mRNA	0.57	1.557	1.34238	0
357	SHROOM2	mRNA	0.127	0.29	1.41135	0
BGIG9606_68774	BGIG9606_68774	mRNA	0.273	0.08	-1.85943	2.90E-04
5526	PPP2R5B	mRNA	2.183	4.77	1.04173	0
BGIG9606_68563	BGIG9606_68563	mRNA	1.77	3.647	1.00119	0
BGIG9606_56308	BGIG9606_56308	mRNA	0.07	0.453	2.47743	9.50E-04
BGIG9606_67276	BGIG9606_67276	mRNA	0.963	0.31	-1.64194	6.30E-04
100862671	TMEM265	mRNA	2.263	6.393	1.47487	0
3576	CXCL8	mRNA	0.27	1.953	2.66398	0
BGIG9606_68487	BGIG9606_68487	mRNA	0.507	1.103	1.10573	0
BGIG9606_67978	BGIG9606_67978	mRNA	0.61	1.757	1.13673	1.80E-04
BGIG9606_67667	BGIG9606_67667	mRNA	3.153	1.057	-1.44468	0
90527	DUOXA1	mRNA	0.157	0.38	1.6738	0
BGIG9606_66859	BGIG9606_66859	mRNA	0.057	0.127	1.24152	3.10E-04
BGIG9606_67870	BGIG9606_67870	mRNA	0.247	1.54	2.53625	0
BGIG9606_68769	BGIG9606_68769	mRNA	0	0.12	6.66857	0
BGIG9606_63395	BGIG9606_63395	mRNA	0.063	0.407	2.56742	0
BGIG9606_67911	BGIG9606_67911	mRNA	0.027	0.123	1.95466	6.00E-04
BGIG9606_67699	BGIG9606_67699	mRNA	0	0.28	5.41847	5.00E-05
BGIG9606_67798	BGIG9606_67798	mRNA	5.67	2.43	-1.12683	0
401331	RASA4CP	mRNA	0.09	0.363	1.62357	0
5293	PIK3CD	mRNA	0.403	0.737	1.03188	0
643866	CBLN3	mRNA	0.2	0.64	1.69139	0
BGIG9606_54039	BGIG9606_54039	mRNA	0.433	1.657	2.0007	0
83667	SESN2	mRNA	8.2	20.143	1.27245	0
10616	RBCK1	mRNA	38.443	90.4	1.14057	0
BGIG9606_54944	BGIG9606_54944	mRNA	0.003	0.037	3.28973	8.70E-04
6536	SLC6A9	mRNA	4.42	24.583	2.34451	0
122402	TDRD9	mRNA	0.043	0.08	2.50104	1.00E-04
3162	HMOX1	mRNA	6.723	17.027	1.28333	0
5723	PSPH	mRNA	5.763	21.157	1.37463	0
10170	DHRS9	mRNA	0.143	0.457	1.97138	0
BGIG9606_45008	BGIG9606_45008	mRNA	0.203	0.073	-1.49586	4.40E-04
BGIG9606_53125	BGIG9606_53125	mRNA	0.087	0.933	3.36375	0
10397	NDRG1	mRNA	9.65	54.923	2.33761	0
BGIG9606_54645	BGIG9606_54645	mRNA	0.243	0.553	1.12079	0
BGIG9606_45047	BGIG9606_45047	mRNA	0.58	1.367	1.2878	0
BGIG9606_54685	BGIG9606_54685	mRNA	0.807	1.633	1.03652	0
3572	IL6ST	mRNA	19.88	36.123	1.10168	0
7145	TNS1	mRNA	1.33	5.317	1.76296	0
84803	GPAT3	mRNA	1.543	4.913	1.62008	0
BGIG9606_55084	BGIG9606_55084	mRNA	0.127	0.373	2.17555	0
BGIG9606_54770	BGIG9606_54770	mRNA	3.69	11.31	1.47415	0
445	ASS1	mRNA	0.607	1.75	1.28662	0
3673	ITGA2	mRNA	40.433	96.49	1.30508	0
158067	AK8	mRNA	0.333	1.257	1.43413	0
84904	ARHGEF39	mRNA	2620.837	5632.57	1.03384	0
BGIG9606_36080	BGIG9606_36080	mRNA	0.217	0.447	1.02754	5.30E-04
BGIG9606_54245	BGIG9606_54245	mRNA	0.807	0.363	-1.0859	0
26291	FGF21	mRNA	0	0.453	6.85859	0
23175	LPIN1	mRNA	5.49	18.443	1.57453	0
BGIG9606_38129	BGIG9606_38129	mRNA	0.023	0.117	2.49477	0
7128	TNFAIP3	mRNA	5.01	14.647	1.4929	0
BGIG9606_47385	BGIG9606_47385	mRNA	0.007	0.15	4.5885	2.00E-05
348013	TMEM255B	mRNA	0.087	0.25	1.90582	0
10797	MTHFD2	mRNA	38.69	100.677	1.36371	0
BGIG9606_49422	BGIG9606_49422	mRNA	0.07	0.433	1.85217	0
BGIG9606_54367	BGIG9606_54367	mRNA	0.127	0.543	1.81501	0
23046	KIF21B	mRNA	2.413	10.697	2.16663	0
4776	NFATC4	mRNA	0.237	0.587	1.42977	0
BGIG9606_41283	BGIG9606_41283	mRNA	0.723	0.217	-1.62314	1.40E-04
BGIG9606_45897	BGIG9606_45897	mRNA	0.083	0.23	1.46117	0
91662	NLRP12	mRNA	0.12	0.487	1.61023	0
59344	ALOXE3	mRNA	0.387	1.247	1.79449	0
10317	B3GALT5	mRNA	0.03	0.183	1.64344	0
665	BNIP3L	mRNA	8.563	33.933	2.02029	0
BGIG9606_55049	BGIG9606_55049	mRNA	0.073	0.037	-1.10295	3.00E-05
1831	TSC22D3	mRNA	0.053	0.377	2.98647	0
BGIG9606_46052	BGIG9606_46052	mRNA	0.047	0.653	2.63702	0
BGIG9606_54942	BGIG9606_54942	mRNA	0.447	0.097	-2.08448	0
BGIG9606_45048	BGIG9606_45048	mRNA	0.157	0.347	1.35707	0
6713	SQLE	mRNA	34.107	71.05	1.02524	0
BGIG9606_54780	BGIG9606_54780	mRNA	2.513	6.02	1.34406	0
247	ALOX15B	mRNA	0.083	0.393	1.69351	0
BGIG9606_54569	BGIG9606_54569	mRNA	3.083	1.523	-1.07235	1.40E-04
BGIG9606_36875	BGIG9606_36875	mRNA	8.383	2.607	-1.39678	0
BGIG9606_49919	BGIG9606_49919	mRNA	0.517	1.49	1.64138	0
BGIG9606_54405	BGIG9606_54405	mRNA	0.093	0.013	-2.48428	4.60E-04
BGIG9606_54564	BGIG9606_54564	mRNA	0.087	0.547	2.26377	8.50E-04
3638	INSIG1	mRNA	12.863	41.257	1.58642	0
BGIG9606_45002	BGIG9606_45002	mRNA	0.063	0.183	1.5243	4.10E-04
285966	TCAF2	mRNA	0.893	2.95	1.7399	0
BGIG9606_52173	BGIG9606_52173	mRNA	0.05	0.18	1.89422	1.90E-04
BGIG9606_53868	BGIG9606_53868	mRNA	0.72	1.103	1.122	1.60E-04
BGIG9606_54627	BGIG9606_54627	mRNA	0.157	0.327	1.77199	0
6698	SPRR1A	mRNA	0.503	2.283	2.14935	0
3687	ITGAX	mRNA	0.18	0.497	1.62939	0
BGIG9606_55224	BGIG9606_55224	mRNA	0.183	0.37	1.78059	2.50E-04
BGIG9606_54754	BGIG9606_54754	mRNA	2.32	4.82	1.147	0
BGIG9606_51662	BGIG9606_51662	mRNA	0.373	2.3	2.64672	0
BGIG9606_39966	BGIG9606_39966	mRNA	0	0.2	2.91214	7.40E-04
4583	MUC2	mRNA	0.007	0.033	2.58688	1.00E-05
105374103	LOC105374103	mRNA	1.363	0.667	-1.06595	0
29968	PSAT1	mRNA	38.73	116.573	1.57031	0
54509	RHOF	mRNA	7.86	16.37	1.01549	0
6286	S100P	mRNA	15.857	47.373	1.56414	0
6274	S100A3	mRNA	0.737	7.833	3.40368	0
4319	MMP10	mRNA	0.05	6.12	6.87397	0
90668	CARMIL3	mRNA	0.05	0.18	1.47084	0
112268437	LOC112268437	mRNA	0.133	0	-6.13819	0
2529	FUT7	mRNA	0.01	0.113	3.74897	2.00E-05
113730	KLHDC7B	mRNA	0	0.033	4.97483	7.40E-04
1843	DUSP1	mRNA	2.697	5.76	1.06186	0
54766	BTG4	mRNA	0.013	0.153	3.3084	7.70E-04
51655	RASD1	mRNA	0.037	0.183	2.37551	3.30E-04
23508	TTC9	mRNA	0.797	1.643	1.03231	0
107984862	LOC107984862	mRNA	3.32	12.46	1.67033	0
4586	MUC5AC	mRNA	0.067	0.19	2.31549	0
112267939	LOC112267939	mRNA	0.13	0.007	-4.48212	0
115701	ALPK2	mRNA	0.083	0.247	1.62644	0
154761	LOC154761	mRNA	0.46	1.25	1.04681	0
9982	FGFBP1	mRNA	1.92	4.133	1.12507	0
100506888	ELOA3D	mRNA	0.067	0.163	1.37788	3.00E-05
7299	TYR	mRNA	0.223	0.47	1.09404	8.60E-04
7473	WNT3	mRNA	0.007	0.137	3.96484	0
105376714	LOC105376714	mRNA	2.6	4.19	1.0822	0
149478	BTBD19	mRNA	0.29	0.083	-1.63802	2.00E-04
27031	NPHP3	mRNA	0.183	0.03	-2.67757	0
89795	NAV3	mRNA	0.473	1.057	1.02958	0
3488	IGFBP5	mRNA	0.38	0.73	-1.18481	0
94115	CGB8	mRNA	0.027	0.26	3.49298	1.90E-04
6273	S100A2	mRNA	8.567	17.933	1.04145	0
647219	ASCL5	mRNA	0.647	1.58	1.28987	0
10537	UBD	mRNA	0.11	0.643	2.61787	0
85012	TCEAL3	mRNA	0.893	1.773	1.05987	0
7098	TLR3	mRNA	0.583	2.123	1.25601	0
100534012	TNFAIP8L2-SCNM1	mRNA	0.57	0.153	-1.89551	0
978	CDA	mRNA	2.75	6.283	1.21931	0
54541	DDIT4	mRNA	6.967	97.88	3.85666	0
653499	LGALS7B	mRNA	1.063	2.453	1.27792	1.00E-05
8817	FGF18	mRNA	0.613	0.247	-1.27155	0
10628	TXNIP	mRNA	23.583	48.96	1.0329	0
147040	KCTD11	mRNA	4.933	13.387	1.40566	0
833	CARS	mRNA	10.413	34.21	1.69597	0
10750	GRAP	mRNA	73.523	28.163	-1.51353	0
27289	RND1	mRNA	0.77	2.033	1.37756	0
80201	HKDC1	mRNA	0.08	0.94	3.78314	0
6700	SPRR2A	mRNA	0.207	0.84	2.0383	1.00E-05
6703	SPRR2D	mRNA	0.533	4.993	3.21958	0
694	BTG1	mRNA	1.397	4.227	1.56231	0
4314	MMP3	mRNA	0.073	0.603	2.99911	0
6541	SLC7A1	mRNA	25.967	60.233	1.14966	0
644634	LOC644634	mRNA	0.11	1.007	3.26752	0
3885	KRT34	mRNA	0.117	1.477	3.74241	0
125965	COX6B2	mRNA	0.453	1.077	1.45026	0
118932	ANKRD22	mRNA	0.123	0.363	1.60285	0
353322	ANKRD37	mRNA	1.72	6.33	1.7346	0
79924	ADM2	mRNA	0.483	5.507	3.47422	0
727758	ROCK1P1	mRNA	0.493	1.56	1.765	0
51561	IL23A	mRNA	0.757	2.46	1.24978	0
196385	DNAH10	mRNA	0.163	0.067	-1.61221	0
29799	YPEL1	mRNA	0.317	0.503	1.24258	0
51363	CHST15	mRNA	0.257	0.56	1.07152	0
11067	DEPP1	mRNA	0.34	0.917	1.39569	0
7031	TFF1	mRNA	2.593	15.387	2.52264	0
401647	GOLGA7B	mRNA	0.12	0.413	1.51885	0
9080	CLDN9	mRNA	0.397	0.837	1.09798	0
730755	KRTAP2-3	mRNA	0.693	1.433	1.02645	1.10E-04
29990	PILRB	mRNA	0.053	0.447	3.09403	0
4084	MXD1	mRNA	6.513	16.277	1.29415	0
3936	LCP1	mRNA	0.347	1.06	1.51747	0
100820829	MYZAP	mRNA	0.19	0.47	1.22031	1.00E-05
8941	CDK5R2	mRNA	0.117	0.333	1.68478	0
50615	IL21R	mRNA	0.003	0.337	6.22896	0
4312	MMP1	mRNA	9.413	48.447	2.378	0
8408	ULK1	mRNA	4.583	12.177	1.24561	0
26074	CFAP61	mRNA	0.443	0.983	1.66845	0
3561	IL2RG	mRNA	1.293	4.137	1.54589	0
4601	MXI1	mRNA	2.497	5.94	1.29577	0
147138	TMC8	mRNA	0.477	1.087	1.09662	0
57127	RHBG	mRNA	0.197	0.067	-1.56317	6.30E-04
3157	HMGCS1	mRNA	63.22	176.257	1.40239	0
23710	GABARAPL1	mRNA	9.683	22.983	1.24926	0
29774	POM121L9P	mRNA	0.983	0.317	-1.69362	7.00E-05
83463	MXD3	mRNA	0.177	0.507	1.72086	0
100996720	LOC100996720	mRNA	0.283	0.683	1.44119	0
4316	MMP7	mRNA	1.383	3.367	1.31114	0
140825	NEURL2	mRNA	0.047	0.36	2.68077	0
6329	SCN4A	mRNA	0.01	0.063	2.63032	0
255394	TCP11L2	mRNA	0.917	6.683	2.58995	0
362	AQP5	mRNA	1.21	0.533	-1.32785	0
2887	GRB10	mRNA	5.97	19.987	1.67773	0
6725	SRMS	mRNA	0.297	0.883	1.50104	0
9590	AKAP12	mRNA	0.13	0.433	2.40799	0
9075	CLDN2	mRNA	9.84	3.633	-1.38409	0
79315	OR7E91P	mRNA	0.277	0.753	1.53755	2.00E-05
255738	PCSK9	mRNA	5.603	14.6	1.36146	0
138429	PIP5KL1	mRNA	0.3	1.467	2.38292	0
2769	GNA15	mRNA	0.147	0.663	1.16683	0
51175	TUBE1	mRNA	2.36	4.72	1.12216	0
760	CA2	mRNA	0.043	0.773	3.12722	0
4082	MARCKS	mRNA	22.383	51.437	1.06116	0
83729	INHBE	mRNA	0.06	3.253	6.19007	0
57834	CYP4F11	mRNA	0.07	0.18	1.44911	7.90E-04
6818	SULT1A3	mRNA	0.167	0.567	1.8522	0
3053	SERPIND1	mRNA	0.06	0.433	2.76884	0
4973	OLR1	mRNA	10.933	41.177	1.82078	0
8614	STC2	mRNA	0.053	0.473	3.20799	0
51284	TLR7	mRNA	0.097	0.207	1.16382	2.00E-05
8651	SOCS1	mRNA	0.337	0.757	1.0055	2.00E-05
7422	VEGFA	mRNA	13.413	41.793	1.59265	0
901	CCNG2	mRNA	3.617	10.63	1.46311	0
162699	ELOA3	mRNA	0.22	0.097	-1.22131	1.60E-04
6016	RIT1	mRNA	4.067	8.067	1.03322	0
1953	MEGF6	mRNA	0.72	1.15	1.24415	0
120939	TMEM52B	mRNA	1.733	4.45	1.27155	0
81399	OR4F16	mRNA	0.653	0.317	-1.28699	1.00E-05
284040	CDRT4	mRNA	0.113	0	-5.11896	1.00E-05
113791	PIK3IP1	mRNA	0.377	1.273	1.08154	0
643911	CRNDE	mRNA	1.937	3.34	1.08581	0
11082	ESM1	mRNA	0.093	0.337	1.79382	0
26471	NUPR1	mRNA	0	2.083	8.32924	0
22885	ABLIM3	mRNA	1.233	2.327	1.04432	0
1270	CNTF	mRNA	0.18	0.037	-2.37655	1.70E-04
2318	FLNC	mRNA	0.027	0.2	2.73484	0
148932	MOB3C	mRNA	0.077	0.227	1.54307	1.00E-04
401934	RNF223	mRNA	0.957	2.01	1.05358	0
100631383	FAM47E-STBD1	mRNA	0.283	0.06	-2.17544	0
493869	GPX8	mRNA	3.4	6.69	1.24577	0
3918	LAMC2	mRNA	16.273	49.937	1.59934	0
55076	TMEM45A	mRNA	0.323	0.82	1.24828	0
93129	ORAI3	mRNA	0.083	0.473	2.60121	0
121268	RHEBL1	mRNA	0.98	2.797	1.59704	0
8689	KRT36	mRNA	0.14	0.393	1.40793	3.20E-04
126823	KLHDC9	mRNA	0.397	0.883	1.0012	8.20E-04
3769	KCNJ13	mRNA	0.07	0.007	-3.14282	1.80E-04
112970	KTI12	mRNA	0.187	0.02	-3.16209	4.00E-05
91156	IGFN1	mRNA	0.017	0.05	1.67938	5.00E-05
2617	GARS	mRNA	52.867	135.777	1.34771	0
3684	ITGAM	mRNA	0.047	0.58	3.27966	0
100129396	FAM106CP	mRNA	0.17	0.47	1.49338	1.00E-05
645402	USP17L4	mRNA	0.06	0.253	2.00448	1.00E-05
9314	KLF4	mRNA	10.737	22.917	1.06407	0
145788	C15orf65	mRNA	0.17	0.577	1.78896	5.90E-04
93082	NEURL3	mRNA	0.883	2.11	1.59987	0
57198	ATP8B2	mRNA	0.15	0.98	2.73229	0
26025	PCDHGA12	mRNA	0.053	0.16	1.98966	0
2243	FGA	mRNA	10.663	5.043	-1.04869	0
3872	KRT17	mRNA	13.543	35.54	1.36868	0
10241	CALCOCO2	mRNA	12.857	28.873	1.2307	0
50624	CUZD1	mRNA	0.103	0.297	1.35748	5.00E-04
100287441	USP17L20	mRNA	0.073	0.157	3.34653	4.50E-04
284417	TMEM150B	mRNA	0.507	1.287	1.30508	0
547	KIF1A	mRNA	0.037	0.1	1.54544	0
8553	BHLHE40	mRNA	14.55	52.007	1.82057	0
100271849	MEF2B	mRNA	0	0.237	6.0932	0
3797	KIF3C	mRNA	2.157	4.357	1.00261	0
154754	PRSS3P2	mRNA	0.213	0.663	1.83757	0
5265	SERPINA1	mRNA	0.113	0.367	1.30801	5.40E-04
5055	SERPINB2	mRNA	0.413	1.92	2.19748	0
1137	CHRNA4	mRNA	0	0.067	5.89336	0
58476	TP53INP2	mRNA	3.743	13.087	1.81822	0
23148	NACAD	mRNA	0.127	0.263	1.32559	0
10893	MMP24	mRNA	4.617	11.513	1.30349	0
3219	HOXB9	mRNA	5.36	12.37	1.197	0
6528	SLC5A5	mRNA	0.05	0.203	2.03171	0
102723750	LOC102723750	mRNA	0.083	0.183	1.13252	2.20E-04
10957	PNRC1	mRNA	2.617	7.413	1.42916	0
9283	GPR37L1	mRNA	0.303	1.423	2.01454	0
5644	PRSS1	mRNA	0.523	1.72	1.36737	0
55584	CHRNA9	mRNA	0	0.173	6.3084	0
54346	UNC93A	mRNA	0.24	0.583	1.29459	0
728310	GOLGA6L7	mRNA	0.18	0.737	2.04119	0
140686	WFDC3	mRNA	0.49	1.953	1.62209	0
79789	CLMN	mRNA	4.653	9.62	1.00574	0
7185	TRAF1	mRNA	0.023	0.36	3.13739	0
3624	INHBA	mRNA	0.053	0.39	2.42455	0
91947	ARRDC4	mRNA	1.573	3.42	1.10408	0
492311	IGIP	mRNA	0	0.13	6.18024	0
9955	HS3ST3A1	mRNA	0.017	0.04	2.36354	4.00E-05
53841	CDHR5	mRNA	0.68	1.307	1.20117	0
5731	PTGER1	mRNA	0	0.12	5.10393	3.60E-04
6349	CCL3L1	mRNA	0.097	0.437	1.90107	3.20E-04
6542	SLC7A2	mRNA	1.803	3.46	1.11169	0
768	CA9	mRNA	0.3	0.727	1.23093	1.00E-05
9034	CCRL2	mRNA	0.263	0.57	1.22971	2.00E-05
54800	KLHL24	mRNA	0.51	1.183	1.22488	0
102724398	CH507-42P11.6	mRNA	0.713	1.033	1.06122	0
401251	SAPCD1	mRNA	0	0.157	4.92731	9.40E-04
9586	CREB5	mRNA	17.557	23.697	1.07804	0
330	BIRC3	mRNA	2.063	10.353	1.93516	0
23129	PLXND1	mRNA	0.393	0.38	-1.88592	0
6307	MSMO1	mRNA	18.027	61.46	1.70506	0
653691	TCAF2P1	mRNA	0.14	0.653	2.03276	0
57761	TRIB3	mRNA	5.477	25.59	2.16686	0
284359	IZUMO1	mRNA	4.243	8.833	1.1016	0
8632	DNAH17	mRNA	0.107	0.463	1.86019	0
65263	PYCR3	mRNA	0.507	0.173	-1.65025	0
374918	IGFL1	mRNA	1.413	3.287	1.27256	0
10333	TLR6	mRNA	0.077	0.253	1.63825	0
9182	RASSF9	mRNA	0.063	0.237	1.32394	3.00E-05
83648	FAM167A	mRNA	0.22	0.527	1.2565	0
10826	FAXDC2	mRNA	0.517	1.323	1.32713	0
4050	LTB	mRNA	0.02	0.32	3.80786	2.00E-05
221416	C6orf223	mRNA	0.727	2.697	2.05488	0
105374299	LOC105374299	mRNA	0.007	0.04	3.73983	3.00E-05
3604	TNFRSF9	mRNA	0.103	2.537	4.46188	0
29881	NPC1L1	mRNA	0.12	0.233	1.29459	1.00E-05
642843	CPSF4L	mRNA	0.1	0.203	1.12138	1.50E-04
654463	FER1L6	mRNA	0.053	0.27	2.4881	0
10512	SEMA3C	mRNA	12.727	4.967	-1.33116	0
2525	FUT3	mRNA	0.037	0.44	3.65007	0
9945	GFPT2	mRNA	0.383	1.523	2.00339	0
642778	NPIPA3	mRNA	0.407	1.017	1.19103	0
5800	PTPRO	mRNA	1.103	0.557	-1.64763	0
27141	CIDEB	mRNA	0.093	0.237	1.50104	2.60E-04
55586	MIOX	mRNA	0.007	0.26	5.27211	0
11277	TREX1	mRNA	0.407	0.12	-1.74207	8.20E-04
157489	SDAD1P1	mRNA	0.083	0.31	2.0246	0
122953	JDP2	mRNA	0.453	2.247	1.77208	0
400793	C1orf226	mRNA	0.32	0.753	1.21366	0
203076	C8orf74	mRNA	0.81	0.21	-1.05355	5.40E-04
65249	ZSWIM4	mRNA	1.503	4.813	1.6455	0
2735	GLI1	mRNA	0.2	0.603	2.86974	0
3696	ITGB8	mRNA	1.5	3.127	1.20323	0
8876	VNN1	mRNA	0.03	0.133	2.18034	0
344805	TMPRSS7	mRNA	0.007	0.127	3.40793	3.90E-04
4502	MT2A	mRNA	68.33	146.677	1.0663	0
132228	LSMEM2	mRNA	0.173	0	-4.56332	5.80E-04
2014	EMP3	mRNA	32.677	67.46	1.03684	0
2113	ETS1	mRNA	2.133	7.86	1.84008	0
56603	CYP26B1	mRNA	0.03	0.36	3.68324	0
101927401	LOC101927401	mRNA	0.01	0.073	1.7473	6.00E-05
9518	GDF15	mRNA	33.57	77.1	1.12182	0
105374378	LOC105374378	mRNA	2.593	6.443	1.22737	0
130367	SGPP2	mRNA	0.43	2.157	2.62037	0
1956	EGFR	mRNA	17.263	36.02	1.14862	0
5210	PFKFB4	mRNA	5.277	20.63	1.89556	0
6509	SLC1A4	mRNA	1.653	9.447	2.64163	0
200373	CFAP221	mRNA	0.05	0.087	1.47192	6.00E-05
7453	WARS	mRNA	32.947	72.17	1.11809	0
57016	AKR1B10	mRNA	0.66	0.373	-1.03569	3.60E-04
89872	AQP10	mRNA	0.013	0.133	3.50104	1.90E-04
64798	DEPTOR	mRNA	0.447	1.967	2.01598	0
195814	SDR16C5	mRNA	0.95	1.89	1.04241	0
27128	CYTH4	mRNA	0.14	0.497	1.90449	0
22821	RASA3	mRNA	0.123	0.303	1.14618	1.00E-04
84985	FAM83A	mRNA	0.007	0.117	3.40793	3.90E-04
164832	LONRF2	mRNA	0.02	0.05	1.52767	8.40E-04
55867	SLC22A11	mRNA	0.09	0.2	1.13847	7.50E-04
27151	CPAMD8	mRNA	0.11	0.243	1.08872	6.60E-04
493	ATP2B4	mRNA	12.513	28.12	1.16106	0
55281	TMEM140	mRNA	0.52	1.073	1.10932	0
6440	SFTPC	mRNA	1.31	0.493	-1.67887	0
10808	HSPH1	mRNA	72.647	33.317	-1.09233	0
80325	ABTB1	mRNA	0.62	1.57	1.18069	0
389692	MAFA	mRNA	0.09	0.24	1.41034	9.10E-04
55902	ACSS2	mRNA	19.133	40.077	1.03029	0
4597	MVD	mRNA	8.793	22.19	1.33077	0
389384	C6orf222	mRNA	0.333	0.81	1.5054	0
2222	FDFT1	mRNA	46.263	98.553	1.04773	0
167681	PRSS35	mRNA	1.29	0.5	-1.32854	0
1543	CYP1A1	mRNA	1.69	8.88	2.41167	0
1842	ECM2	mRNA	0.13	0.89	2.30948	0
80763	SPX	mRNA	0.003	0.157	5.25593	0
3868	KRT16	mRNA	0.253	0.58	1.09288	1.90E-04
4791	NFKB2	mRNA	7.937	31.437	1.85691	0
94	ACVRL1	mRNA	0.067	0.263	2.27026	0
4739	NEDD9	mRNA	20.693	70.797	1.68749	0
874	CBR3	mRNA	1.077	2.257	1.01803	0
78997	GDAP1L1	mRNA	0.01	0.073	2.95014	6.30E-04
3225	HOXC9	mRNA	0.197	0.477	1.18419	8.30E-04
84699	CREB3L3	mRNA	0.13	0.43	1.76043	0
285368	PRRT3	mRNA	0.003	0.05	4.82762	3.40E-04
5540	NPY4R	mRNA	0.303	0.987	1.40239	0
135112	NCOA7	mRNA	5.647	14.737	1.08227	0
161176	SYNE3	mRNA	0.317	0.62	1.15935	0
115019	SLC26A9	mRNA	1.543	3.257	1.07554	0
202	CRYBG1	mRNA	0.19	0.497	1.13898	0
100526760	ABHD14A-ACY1	mRNA	1.223	0.293	-1.94674	0
100287898	TTC34	mRNA	0.137	0.037	-2.01076	0
8605	PLA2G4C	mRNA	1.23	5.487	2.21338	0
10019	SH2B3	mRNA	4.2	13.067	1.53415	0
653509	SFTPA1	mRNA	0.19	0.063	-1.84882	1.30E-04
8840	WISP1	mRNA	0.047	0.117	1.97497	7.20E-04
3312	HSPA8	mRNA	1081.323	433.41	-1.28588	0
155382	VPS37D	mRNA	0.263	0.637	1.32886	1.00E-05
64699	TMPRSS3	mRNA	0.097	0.347	1.91492	0
386724	AMIGO3	mRNA	0.29	0.083	-1.97444	0
23650	TRIM29	mRNA	5.89	18.567	1.51286	0
147658	ZNF534	mRNA	0.107	0.013	-1.97145	3.60E-04
80333	KCNIP4	mRNA	9.387	8.57	1.05825	0
4648	MYO7B	mRNA	0.09	0.097	1.04316	3.00E-05
4354	MPP1	mRNA	0.113	0.37	1.6499	1.00E-05
9122	SLC16A4	mRNA	3.58	9.873	1.45627	0
79861	TUBAL3	mRNA	0.01	0.057	2.57904	0
55890	GPRC5C	mRNA	10.783	26.717	1.28467	0
51378	ANGPT4	mRNA	0.153	0.423	2.35402	0
8497	PPFIA4	mRNA	2	6.533	1.59525	0
389602	LOC389602	mRNA	0.07	0.343	2.35094	0
6038	RNASE4	mRNA	0.223	0.48	1.18006	5.70E-04
80164	PRR36	mRNA	0.13	0.267	1.32665	4.00E-05
8501	SLC43A1	mRNA	0.503	1.333	1.35592	0
25774	GSTT4	mRNA	0.69	0.267	-1.27778	3.00E-05
6708	SPTA1	mRNA	0.363	0.153	-1.23434	0
11182	SLC2A6	mRNA	0.373	1.353	1.60735	0
4598	MVK	mRNA	7.907	18.957	1.22015	0
