# Supplementary material for: Integrative Analysis of Differential lncRNA/mRNA Expression Profiling in Helicobacter pylori Infection-Associated Gastric Carcinogenesis
Source: Front Microbiol. 2020 May 8;11:880. doi: 10.3389/fmicb.2020.00880 (PMC7225608; doi:10.3389/fmicb.2020.00880)
Supplement: TABLE S5 — The most significantly differential expressed mRNAs following H. pylori 7.13 and 43504 infection. [file Table_5.XLSX]

## Sheet: revised-Table S5 22 most SDE mR
Supplementary Table S5. The most significantly differential expressed mRNAs following H. pylori 7.13 and 43504 infection.
Gene ID	Gene Symbol	Type	Hp43504_1 Expression	Hp43504_2 Expression	Hp43504_3 Expression	Hp7_13_1 Expression	Hp7_13_2 Expression	Hp7_13_3 Expression	control_1 Expression	control_2 Expression	control_3 Expression	log2 (Hp43504/control)	log2 (Hp7_13/control)
54541	DDIT4	mRNA	149.72	32.07	111.85	157.55	63.41	73.73	6.79	11.36	2.75	3.85666	4.0432
10397	NDRG1	mRNA	121.11	12.77	30.89	50.09	25.68	32.01	10.01	13.03	5.91	2.33761	2.04607
79094	CHAC1	mRNA	53.04	35.46	90.53	52.32	57.95	56.46	4.89	5.09	5.88	3.34176	3.24639
9235	IL32	mRNA	29.23	27.7	45.82	35.83	33.13	29.65	4.78	5.18	7.16	2.52931	2.49681
4319	MMP10	mRNA	5.96	0.53	11.87	1.44	1.37	0.82	0.09	0.05	0.01	6.87397	4.6417
26471	NUPR1	mRNA	2.31	0.45	3.49	0.73	0.43	1.13	0	0	0	8.32924	6.97462
130367	SGPP2	mRNA	1.92	1	3.55	1.03	1.27	1.76	0.55	0.45	0.29	2.62037	2.0217
9283	GPR37L1	mRNA	1.4	0.98	1.89	1.29	1.59	1.71	0.43	0.21	0.27	2.01454	2.07362
27076	LYPD3	mRNA	4.8	1.76	4.26	2.72	3.88	1.58	0.78	0.31	0.08	3.4112	3.05886
3576	CXCL8	mRNA	2.58	0.94	2.34	3.06	2.2	3.28	0.29	0.28	0.24	2.66398	3.14702
5055	SERPINB2	mRNA	1.69	0.95	3.12	1.89	1.97	2.69	0.4	0.43	0.41	2.19748	2.35794
BGIG9606_51662	BGIG9606_51662	mRNA	2.12	1.39	3.39	3.14	1.59	2.3	0.48	0.37	0.27	2.64672	2.77392
3604	TNFRSF9	mRNA	1.95	0.83	4.83	1.61	2.07	1.65	0.05	0.16	0.1	4.46188	3.87199
83729	INHBE	mRNA	2.66	1.45	5.65	2.02	1.27	2.19	0.09	0.04	0.05	6.19007	5.38596
255394	TCP11L2	mRNA	10.69	2.11	7.25	5.25	3.02	4.19	0.89	1.32	0.54	2.58995	2.06557
79924	ADM2	mRNA	4.5	2.82	9.2	4.52	3.1	3.81	0.62	0.36	0.47	3.47422	2.99253
8605	PLA2G4C	mRNA	5.17	3.38	7.91	6.31	5.3	6.06	1.26	1.14	1.29	2.21338	2.33616
6274	S100A3	mRNA	8.87	3.4	11.23	7.65	5.82	4.9	0.98	0.59	0.64	3.40368	3.15154
1543	CYP1A1	mRNA	6.54	10.08	10.02	15.03	11.32	8.1	1.71	1.72	1.64	2.41167	2.85731
5971	RELB	mRNA	11.13	8.97	20.07	14.28	14.17	13.89	1.44	0.31	1.7	3.47819	3.56898
1491	CTH	mRNA	10.45	8.41	23.03	11.11	11.74	14.1	2.03	2.35	2.44	2.24028	2.26164
23657	SLC7A11	mRNA	18.7	11.33	30.73	14.72	11.96	15.14	2.38	2.35	1.51	3.14335	2.73784
