# Supplementary material for: Integrative Analysis of Differential lncRNA/mRNA Expression Profiling in Helicobacter pylori Infection-Associated Gastric Carcinogenesis
Source: Front Microbiol. 2020 May 8;11:880. doi: 10.3389/fmicb.2020.00880 (PMC7225608; doi:10.3389/fmicb.2020.00880)
Supplement: TABLE S6 — The significantly differentially expressed lncRNAs list following H. pylori 7.13 and 43504 infection. [file Table_6.XLSX]

## Sheet: SDE lncRNAs
Table S6. The significantly differentially expressed lncRNAs list following H. pylori 7.13 and 43504 infection.
Gene ID	Gene Symbol	Type	log2 (Hp43504/control)	Qvalue (control-vs-Hp43504)	log2 (Hp7_13/control)	Qvalue (control-vs-Hp7_13)
101928477	LOC101928477	lncRNA	1.2685	0	1.11172	0.00022
105369315	LOC105369315	lncRNA	-1.33722	0	-1.27817	0
442578	STAG3L3	lncRNA	5.92558	0	5.92787	0
BGIG9606_66826	BGIG9606_66826	lncRNA	3.50104	0.00019	3.59863	0.00037
BGIG9606_57406	BGIG9606_57406	lncRNA	2.03709	0.00016	2.51771	0
BGIG9606_68582	BGIG9606_68582	lncRNA	-2.99372	4e-05	-2.81499	0.0003
101929613	LOC101929613	lncRNA	1.50104	0	1.78454	0
BGIG9606_67965	BGIG9606_67965	lncRNA	-2.15766	0.00034	-4.98678	0
BGIG9606_64007	BGIG9606_64007	lncRNA	-2.14282	0	-1.63019	5e-05
BGIG9606_37692	BGIG9606_37692	lncRNA	2.2619	0	2.20885	0
BGIG9606_38787	BGIG9606_38787	lncRNA	-1.01482	0	-1.02617	0
BGIG9606_44339	BGIG9606_44339	lncRNA	-1.08834	0	-1.8793	0
BGIG9606_46034	BGIG9606_46034	lncRNA	-3.14982	5e-05	-4.7133	2e-05
BGIG9606_49852	BGIG9606_49852	lncRNA	4.1907	0	3.66074	0
100533789	LRRC37A8P	lncRNA	1.40898	0	1.17165	0
BGIG9606_49836	BGIG9606_49836	lncRNA	-5.08392	2e-05	-4.44576	0.00014
BGIG9606_47601	BGIG9606_47601	lncRNA	1.51622	0	1.52419	0
BGIG9606_51523	BGIG9606_51523	lncRNA	1.02709	2e-05	1.09818	3e-05
BGIG9606_51663	BGIG9606_51663	lncRNA	2.49629	0	2.64434	0
BGIG9606_55897	BGIG9606_55897	lncRNA	-6.43371	0	-5.79555	0
BGIG9606_41481	BGIG9606_41481	lncRNA	4.20148	0.00039	4.59863	0.00011
BGIG9606_52251	BGIG9606_52251	lncRNA	1.09989	0	1.25466	0
BGIG9606_36068	BGIG9606_36068	lncRNA	1.23652	0	1.49566	0
BGIG9606_55947	BGIG9606_55947	lncRNA	-5.45176	0	-4.8136	1e-05
BGIG9606_56033	BGIG9606_56033	lncRNA	3.08916	2e-05	2.96002	0.00028
BGIG9606_56046	BGIG9606_56046	lncRNA	-2.98541	0.00058	-4.3616	0.00024
BGIG9606_42949	BGIG9606_42949	lncRNA	-1.42133	2e-05	-3.09003	0
BGIG9606_45693	BGIG9606_45693	lncRNA	2.67097	0.00056	2.94656	0.00021
BGIG9606_50220	BGIG9606_50220	lncRNA	-6.01403	0	1.28434	3e-05
107985936	LOC107985936	lncRNA	-5.76312	0	-5.12496	0
BGIG9606_44072	BGIG9606_44072	lncRNA	1.09663	0	1.04738	1e-05
BGIG9606_44552	BGIG9606_44552	lncRNA	1.86727	0	1.51139	0.00093
BGIG9606_53343	BGIG9606_53343	lncRNA	1.42068	0	1.23869	0.0003
BGIG9606_51970	BGIG9606_51970	lncRNA	1.08719	0	1.05204	0
BGIG9606_54208	BGIG9606_54208	lncRNA	1.74414	0	1.01235	2e-05
BGIG9606_49853	BGIG9606_49853	lncRNA	3.60857	0	2.95634	0
BGIG9606_44538	BGIG9606_44538	lncRNA	1.15064	1e-05	1.14308	4e-05
BGIG9606_55039	BGIG9606_55039	lncRNA	1.28354	0.00047	1.53551	4e-05
BGIG9606_36154	BGIG9606_36154	lncRNA	6.34361	0	5.98898	0
107986148	LOC107986148	lncRNA	1.11463	0	1.43068	0
107987300	LOC107987300	lncRNA	2.89336	8e-05	3.53152	0
107987178	LOC107987178	lncRNA	1.61185	0	1.57548	0
53844	COPG2IT1	lncRNA	-1.1315	0.00011	-1.97779	0
100527964	LHX4-AS1	lncRNA	1.05634	0	1.08518	0
105376361	LOC105376361	lncRNA	2.26169	0	1.95459	1e-05
400619	LINC00511	lncRNA	1.27326	1e-05	1.10499	0.00071
100130744	LOC100130744	lncRNA	3.15864	0	3.59302	0
442132	LOC442132	lncRNA	2.38662	0	2.27781	0
100527950	GJA9-MYCBP	lncRNA	-5.07245	2e-05	-4.43429	0.00015
105371684	LOC105371684	lncRNA	1.50104	2e-05	1.5413	5e-05
103752589	TMEM92-AS1	lncRNA	1.59497	0	1.35193	0
283875	LINC00514	lncRNA	2.0749	0	1.65677	0
107985201	LOC107985201	lncRNA	-1.25823	0.00013	-1.18685	0.001
105374286	LOC105374286	lncRNA	2.451	0	2.26473	0
101927318	LOC101927318	lncRNA	-1.40225	0	-2.03972	0
200058	FLJ23867	lncRNA	1.34498	0	1.27208	0
100132062	LOC100132062	lncRNA	1.33637	0	1.478	0
107984889	LOC107984889	lncRNA	1.94886	1e-05	1.79421	0.00043
100750247	HIF1A-AS2	lncRNA	3.61499	0	2.76798	0.00088
105379023	LOC105379023	lncRNA	7.64468	0	6.88121	0
102724908	LOC102724908	lncRNA	1.91356	0	1.48085	0
105379506	LOC105379506	lncRNA	-2.23912	1e-05	-5.40831	0
100528016	TMX2-CTNND1	lncRNA	10.6083	0.0001	11.1321	3e-05
101752334	PVRIG2P	lncRNA	7.13215	0	8.196	0
286059	LOC286059	lncRNA	3.76207	0	3.8426	0
102724467	LOC102724467	lncRNA	1.47522	0	1.69605	0
105373117	LOC105373117	lncRNA	-5.30374	0	-7.9875	6e-05
101928233	LINC01671	lncRNA	-2.0327	0	-1.50145	7e-05
103021295	LOC103021295	lncRNA	5.78348	0	7.54927	0
105180390	SPDYE13P	lncRNA	5.49109	3e-05	6.17483	0
107984626	LOC107984626	lncRNA	2.32724	4e-05	2.25072	0.00037
101929828	LOC101929828	lncRNA	5.0836	0.0004	5.3377	0.00035
105371393	LOC105371393	lncRNA	2.09445	0	2.45816	0
