# Supplementary material for: Integrative Analysis of Differential lncRNA/mRNA Expression Profiling in Helicobacter pylori Infection-Associated Gastric Carcinogenesis
Source: Front Microbiol. 2020 May 8;11:880. doi: 10.3389/fmicb.2020.00880 (PMC7225608; doi:10.3389/fmicb.2020.00880)
Supplement: TABLE S7 — The most significantly differential expressed lncRNAs following H. pylori 7.13 and 43504 infection. [file Table_7.XLS]

Table S7. The most significantly differential expressed lncRNAs following H. pylori 7.13 and 43504 infection.
Gene ID	Gene Symbol	Type	Hp43504 Expression	Hp7_13 Expression	log2 (Hp43504/control)	Qvalue (control-vs-Hp43504)	log2 (Hp7_13/control)	Qvalue (control-vs-Hp7_13)
101929613	LOC101929613	lncRNA	2.14	2.247	1.50104	0	1.78454	0
BGIG9606_49852	BGIG9606_49852	lncRNA	3.95	2.537	4.1907	0	3.66074	0
BGIG9606_51663	BGIG9606_51663	lncRNA	4.85	5.2	2.49629	0	2.64434	0
BGIG9606_49451	BGIG9606_49451	lncRNA	2.133	1.84	1.05358	5.70E-04	1.0049	0.00338
BGIG9606_36068	BGIG9606_36068	lncRNA	127.69	159.52	1.23652	0	1.49566	0
BGIG9606_44072	BGIG9606_44072	lncRNA	2.013	1.833	1.09663	0	1.04738	1.00E-05
BGIG9606_54208	BGIG9606_54208	lncRNA	2.317	1.587	1.74414	0	1.01235	2.00E-05
BGIG9606_49853	BGIG9606_49853	lncRNA	4.967	2.797	3.60857	0	2.95634	0
BGIG9606_44538	BGIG9606_44538	lncRNA	2.263	2.09	1.15064	1.00E-05	1.14308	4.00E-05
101929238	C3orf67-AS1	lncRNA	1.11	1.097	1.69187	3.00E-05	1.64021	3.20E-04
100505994	LUCAT1	lncRNA	1.733	2	1.49364	0	1.42358	0
105376292	LOC105376292	lncRNA	3.08	2.543	1.82741	0	1.69197	0
100288175	LOC100288175	lncRNA	8.673	6.347	2.16104	0	1.76893	0
105371684	LOC105371684	lncRNA	2.247	2.187	1.50104	2.00E-05	1.5413	5.00E-05
200058	FLJ23867	lncRNA	3.81	3.253	1.34498	0	1.27208	0
102724908	LOC102724908	lncRNA	1.813	1.207	1.91356	0	1.48085	0
101928767	LINC02328	lncRNA	3.063	2.603	1.45701	0	1.14977	0
441172	FLJ46906	lncRNA	4.46	3.603	3.00121	0	2.81974	0
105377663	LOC105377663	lncRNA	1.883	1.67	1.48833	0	1.39377	0
100505633	LINC01133	lncRNA	8.033	7.587	1.48177	0	1.54607	0
619351	LINC00589	lncRNA	2.147	2.44	1.21536	0	1.30435	0
105369301	LOC105369301	lncRNA	7.563	6.327	2.22059	0	2.09623	0
